# Supplementary material for: 2-Amino-6-methyl-1,3-benzothia­zole–deca­nedioic acid (2/1)
Source: Acta Crystallogr Sect E Struct Rep Online. 2009 Aug 19;65(Pt 9):o2188. doi: 10.1107/S1600536809031857 (PMC2970063; doi:10.1107/S1600536809031857)
Supplement: Supplementary file 2 [file e-65-o2188-Isup2.hkl]

# 
# h,k,l, Fc-squared, Fo-squared, sigma(Fo-squared) and status flag 
# 
data_I
_shelx_title ' 60708E in P2(1)/n' 
_shelx_refln_list_code          4 
_shelx_F_calc_maximum      169.60 
_exptl_crystal_F_000       564.00 
_reflns_d_resolution_high  0.8406 
 
loop_ 
 _symmetry_equiv_pos_as_xyz 
 'x, y, z' 
 '-x+1/2, y+1/2, -z+1/2' 
 '-x, -y, -z' 
 'x-1/2, -y-1/2, z-1/2' 
 
_cell_length_a     5.3791 
_cell_length_b    21.8216 
_cell_length_c    11.9431 
_cell_angle_alpha  90.000 
_cell_angle_beta   91.666 
_cell_angle_gamma  90.000 
 
_shelx_F_squared_multiplier     1.000 
 
loop_ 
 _refln_index_h 
 _refln_index_k 
 _refln_index_l 
 _refln_F_squared_calc 
 _refln_F_squared_meas 
 _refln_F_squared_sigma 
 _refln_observed_status 
   2   0   0     1383.42     1521.05     60.95 o 
   4   0   0      405.78      454.87     19.35 o 
   1   1   0     5097.05     5257.96    121.73 o 
   2   1   0       11.06        9.13      1.23 o 
   3   1   0        0.62        2.28      2.66 o 
   4   1   0      147.84      149.85      6.71 o 
   5   1   0       60.51       61.72      5.50 o 
   6   1   0       42.88       60.72      7.21 o 
   0   2   0     8431.30     7300.50    298.13 o 
   1   2   0      593.30      671.55     15.78 o 
   2   2   0      655.66      633.02     14.95 o 
   3   2   0      560.56      572.83     16.75 o 
   4   2   0      189.99      196.45      6.85 o 
   5   2   0        1.14        2.84      2.85 o 
   6   2   0       30.23       23.29      6.29 o 
   1   3   0     3405.59     3224.79     65.01 o 
   2   3   0       25.70       27.01      1.28 o 
   3   3   0       13.89       10.73      1.69 o 
   4   3   0       24.49       26.73      2.56 o 
   5   3   0      287.16      306.07     10.27 o 
   6   3   0        2.83        5.15      4.31 o 
   0   4   0     1031.50     1013.93     29.02 o 
   1   4   0    22470.38    21164.55    426.07 o 
   2   4   0     2754.77     2957.81     59.77 o 
   3   4   0     1000.71     1007.49     23.84 o 
   4   4   0       82.98       74.44      4.89 o 
   5   4   0       31.54       35.22      3.33 o 
   6   4   0       12.84        8.99      4.46 o 
   1   5   0      547.76      495.48     10.18 o 
   2   5   0      189.10      219.42      4.81 o 
   3   5   0       65.27       63.89      2.90 o 
   4   5   0      396.00      409.08     10.39 o 
   5   5   0       34.36       41.40      3.54 o 
   6   5   0       10.96        9.74      3.45 o 
   0   6   0     1406.15     1348.86     38.70 o 
   1   6   0      387.02      423.13      8.75 o 
   2   6   0      917.72      875.63     15.96 o 
   3   6   0      267.43      247.91      5.59 o 
   4   6   0      457.01      465.46     11.73 o 
   5   6   0        7.29        6.15      2.89 o 
   6   6   0        4.72        2.15      4.13 o 
   1   7   0        3.74       10.62      1.48 o 
   2   7   0       21.66       31.57      1.08 o 
   3   7   0      221.23      219.83      4.48 o 
   4   7   0      737.99      748.34     25.48 o 
   5   7   0       37.08       43.03      8.71 o 
   6   7   0        9.06        6.60      3.89 o 
   0   8   0      479.49      484.67     14.17 o 
   1   8   0       15.32       21.78      0.96 o 
   2   8   0      130.76      123.73      3.01 o 
   3   8   0       22.95       17.71      1.44 o 
   4   8   0      141.61      152.20      4.86 o 
   5   8   0       67.72       73.54      6.95 o 
   6   8   0        1.22       -1.51      4.15 o 
   1   9   0      375.91      374.05      7.88 o 
   2   9   0      125.57      104.72      2.74 o 
   3   9   0       26.31       22.01      2.07 o 
   4   9   0      303.09      301.51     12.44 o 
   5   9   0       36.65       44.37      3.82 o 
   6   9   0        2.47        1.58      3.91 o 
   0  10   0       73.10       75.88      2.80 o 
   1  10   0       11.66       16.20      1.00 o 
   2  10   0      147.27      157.13      3.72 o 
   3  10   0       24.02       18.67      1.97 o 
   4  10   0       18.84       17.67      2.30 o 
   5  10   0        2.12        2.96      3.41 o 
   1  11   0      208.56      209.91      4.69 o 
   2  11   0       43.14       43.18      2.18 o 
   3  11   0       24.35       31.83      4.37 o 
   4  11   0      102.44      114.71      4.17 o 
   5  11   0        1.39        2.70      3.20 o 
   0  12   0     2352.78     2428.96     99.82 o 
   1  12   0      123.18      134.69      3.29 o 
   2  12   0      118.76      117.13      4.70 o 
   3  12   0      307.57      340.86      8.91 o 
   4  12   0        3.93        5.01      2.25 o 
   5  12   0        2.84       -1.08      2.63 o 
   1  13   0      435.15      456.16      9.61 o 
   2  13   0        4.54        3.02      1.50 o 
   3  13   0      522.86      521.25     13.11 o 
   4  13   0       33.43       40.55      2.91 o 
   5  13   0       30.86       33.37      4.02 o 
   0  14   0      104.32      116.04      4.29 o 
   1  14   0        2.48        4.95      1.18 o 
   2  14   0      136.64      150.18      6.36 o 
   3  14   0        5.84        2.81      1.79 o 
   4  14   0        0.02       -0.30      2.33 o 
   5  14   0        7.20        6.64      3.97 o 
   1  15   0      418.83      393.07      8.53 o 
   2  15   0       15.48       17.89      1.82 o 
   3  15   0       12.04       12.95      3.83 o 
   4  15   0        6.97        3.73      2.35 o 
   5  15   0       56.33       51.29      4.67 o 
   0  16   0      310.41      334.79     10.48 o 
   1  16   0       42.84       43.86      2.32 o 
   2  16   0       68.78       74.63      6.42 o 
   3  16   0        2.13        6.76      2.67 o 
   4  16   0        5.17        6.55      2.69 o 
   5  16   0       21.35       31.38      4.40 o 
   1  17   0      154.58      175.55      5.16 o 
   2  17   0      360.82      360.48      9.48 o 
   3  17   0        1.89        3.47      2.25 o 
   4  17   0        0.52       -0.04      2.70 o 
   0  18   0      115.24      120.08      4.84 o 
   1  18   0       81.63       78.39      3.19 o 
   2  18   0       28.27       27.13      2.78 o 
   3  18   0       26.60       27.55      3.19 o 
   4  18   0        7.08        6.36      3.49 o 
   1  19   0       74.40       78.32      5.80 o 
   2  19   0       19.92       16.40      3.44 o 
   3  19   0        9.89        6.17      2.55 o 
   4  19   0       41.63       55.20      4.64 o 
   0  20   0      129.36      145.51      8.68 o 
   1  20   0        0.13        1.40      1.95 o 
   2  20   0        2.21        0.49      2.36 o 
   3  20   0        2.66        0.92      2.64 o 
   4  20   0        2.29       -1.30      3.71 o 
   1  21   0       48.33       52.12      3.02 o 
   2  21   0        0.63        1.85      2.26 o 
   3  21   0       15.12       14.32      3.41 o 
   0  22   0        4.86        4.52      3.99 o 
   1  22   0       13.30       13.85      2.70 o 
   2  22   0        1.75        1.46      2.56 o 
   3  22   0        9.38        9.90      3.37 o 
   1  23   0       46.79       54.71      5.46 o 
   2  23   0        4.72        2.41      3.00 o 
   0  24   0       24.24       26.20      5.05 o 
   1  24   0       19.11       17.06      3.41 o 
   2  24   0        8.77        5.22      3.00 o 
   1  25   0        9.72       15.29      5.14 o 
  -5   0   1       60.14       70.07      6.13 o 
  -3   0   1       89.33       73.34      4.58 o 
  -1   0   1     8827.67     8489.68    337.75 o 
   1   0   1      901.43      912.60     36.49 o 
   3   0   1      891.19      920.83     37.38 o 
   5   0   1      153.02      176.93      9.70 o 
  -6   1   1       19.96       14.04      4.49 o 
  -5   1   1       38.31       40.36      3.90 o 
  -4   1   1       10.89        8.79      2.58 o 
  -3   1   1     1415.87     1422.78     40.64 o 
  -2   1   1      472.02      470.93     13.69 o 
  -1   1   1      749.04      715.08     16.73 o 
   0   1   1       90.61      111.49      3.26 o 
   1   1   1      273.64      264.56      6.28 o 
   2   1   1      177.12      154.57      4.78 o 
   3   1   1      466.74      473.92     16.59 o 
   4   1   1        4.49        5.57      2.14 o 
   5   1   1        0.20       -0.47      2.75 o 
   6   1   1      175.40      162.37     10.04 o 
  -6   2   1        0.08       -3.27      6.99 o 
  -5   2   1       12.77        6.02      3.30 o 
  -4   2   1      145.38      149.09      5.54 o 
  -3   2   1       84.17      101.76      3.83 o 
  -2   2   1     2476.06     2472.09     57.48 o 
  -1   2   1      397.72      338.42      8.05 o 
   0   2   1       32.03       33.12      0.87 o 
   1   2   1       22.14       30.95      1.22 o 
   2   2   1      476.22      468.79     13.54 o 
   3   2   1      734.22      708.41     20.49 o 
   4   2   1      133.73      139.73      5.17 o 
   5   2   1       13.22       15.61      3.02 o 
   6   2   1       34.86       26.46      5.01 o 
  -6   3   1        1.20        1.41      5.85 o 
  -5   3   1        4.04        2.73      3.58 o 
  -4   3   1       35.41       49.37      6.59 o 
  -3   3   1      198.41      183.06      7.28 o 
  -2   3   1       50.73       46.03      4.50 o 
  -1   3   1      360.03      325.54      7.77 o 
   0   3   1      680.59      701.75     14.21 o 
   1   3   1       33.09       32.96      0.93 o 
   2   3   1     1068.82     1105.93     26.13 o 
   3   3   1        6.83        5.97      1.23 o 
   4   3   1      105.09      107.23      3.64 o 
   5   3   1       46.28       54.62      5.09 o 
   6   3   1       79.99       91.73     11.24 o 
  -6   4   1       34.32       36.95      5.57 o 
  -5   4   1        0.18        1.07      2.43 o 
  -4   4   1      101.88      116.10      6.86 o 
  -3   4   1       40.75       36.95      3.04 o 
  -2   4   1     2264.18     2264.76     52.72 o 
  -1   4   1     1098.52     1112.89     22.60 o 
   0   4   1     4596.16     4523.07     91.05 o 
   1   4   1    28763.36    27069.73    542.75 o 
   2   4   1     1898.49     1995.36     35.93 o 
   3   4   1      302.82      327.27      8.20 o 
   4   4   1       23.54       24.87      2.14 o 
   5   4   1       38.95       39.99      3.62 o 
   6   4   1        0.83        1.48      3.85 o 
  -6   5   1        3.23        4.83      4.19 o 
  -5   5   1      405.27      379.53     12.46 o 
  -4   5   1        0.67        0.77      2.17 o 
  -3   5   1      265.88      250.27      6.50 o 
  -2   5   1        1.34        0.47      0.78 o 
  -1   5   1     1051.29     1109.47     22.52 o 
   0   5   1      581.81      595.99     12.17 o 
   1   5   1     2140.60     2189.45     44.06 o 
   2   5   1       11.91       17.78      0.86 o 
   3   5   1      457.03      414.21      7.84 o 
   4   5   1        4.30        5.93      1.95 o 
   5   5   1      170.43      179.82      7.10 o 
   6   5   1        1.32       -1.69      4.38 o 
  -6   6   1        1.03        6.17      4.29 o 
  -5   6   1       43.27       39.99      3.87 o 
  -4   6   1       11.81        7.50      1.89 o 
  -3   6   1       61.11       63.95      2.14 o 
  -2   6   1       11.41       14.00      1.01 o 
  -1   6   1      751.48      689.34     14.10 o 
   0   6   1       76.85       68.49      1.75 o 
   1   6   1     2300.38     2191.69     44.14 o 
   2   6   1      148.14      171.97      4.49 o 
   3   6   1       35.06       45.29      1.55 o 
   4   6   1       39.39       41.45      3.09 o 
   5   6   1      102.84      111.14      5.23 o 
   6   6   1        1.59       -1.00      3.68 o 
  -6   7   1        0.61        2.12      4.80 o 
  -5   7   1      271.46      284.28     12.32 o 
  -4   7   1      135.27      140.12      3.86 o 
  -3   7   1      173.28      176.96      5.33 o 
  -2   7   1      318.12      323.14      7.01 o 
  -1   7   1     1871.94     1719.98     34.82 o 
   0   7   1       83.56       68.01      2.11 o 
   1   7   1     1418.26     1409.78     28.50 o 
   2   7   1      106.22       78.44      3.65 o 
   3   7   1      277.60      270.78      5.33 o 
   4   7   1       12.79        8.04      2.30 o 
   5   7   1       23.81       22.77     10.95 o 
   6   7   1       10.22        6.28      3.83 o 
  -6   8   1       14.92       14.44      5.61 o 
  -5   8   1       65.50       77.16      4.57 o 
  -4   8   1      213.36      193.03      8.57 o 
  -3   8   1       12.72       14.66      1.40 o 
  -2   8   1       18.41       15.81      1.12 o 
  -1   8   1      749.82      831.96     17.03 o 
   0   8   1       98.87       80.69      2.41 o 
   1   8   1     1358.34     1462.03     34.33 o 
   2   8   1     7406.16     7532.66    151.21 o 
   3   8   1       27.40       31.45      1.73 o 
   4   8   1        1.83        1.89      2.24 o 
   5   8   1        1.38        4.35      3.19 o 
   6   8   1        2.19        0.63      4.13 o 
  -5   9   1        4.73        3.22      3.11 o 
  -4   9   1      332.13      352.87     12.35 o 
  -3   9   1       38.40       35.23      1.79 o 
  -2   9   1       97.37      103.25      2.71 o 
  -1   9   1      127.58      126.06      2.95 o 
   0   9   1        1.24        1.61      0.73 o 
   1   9   1       56.66       71.33      1.88 o 
   2   9   1      909.37      950.22     19.46 o 
   3   9   1       11.52       11.11      1.85 o 
   4   9   1      351.83      342.31      9.07 o 
   5   9   1        2.08        2.99      2.99 o 
  -5  10   1        8.97        6.93      3.18 o 
  -4  10   1      159.99      159.15      5.10 o 
  -3  10   1      122.15      116.30      3.24 o 
  -2  10   1      685.11      648.45     13.55 o 
  -1  10   1       79.43       79.73      2.16 o 
   0  10   1      260.11      247.54      6.35 o 
   1  10   1       46.23       55.83      1.80 o 
   2  10   1      613.97      623.67     15.12 o 
   3  10   1        0.24        0.23      1.87 o 
   4  10   1        0.42       -0.95      2.00 o 
   5  10   1       10.83        6.48      3.77 o 
  -5  11   1       22.96       14.58      2.78 o 
  -4  11   1      207.36      221.80      6.59 o 
  -3  11   1     1596.84     1578.09     37.57 o 
  -2  11   1        0.83        3.70      1.58 o 
  -1  11   1      301.41      293.33      6.34 o 
   0  11   1        0.27        1.74      0.89 o 
   1  11   1       20.92       14.44      1.43 o 
   2  11   1      493.05      460.71      9.73 o 
   3  11   1        4.97        3.67      1.52 o 
   4  11   1       50.84       46.88      2.85 o 
   5  11   1        0.01        1.40      3.19 o 
  -5  12   1       13.29       10.12      4.31 o 
  -4  12   1       35.86       32.02      2.71 o 
  -3  12   1       14.10       16.42      1.93 o 
  -2  12   1        0.08        0.12      1.12 o 
  -1  12   1       28.81       40.57      1.57 o 
   0  12   1      157.84      185.98      4.26 o 
   1  12   1      644.20      676.04     14.04 o 
   2  12   1       53.45       56.62      3.37 o 
   3  12   1        3.81        0.42      2.58 o 
   4  12   1        5.17        3.64      2.22 o 
   5  12   1       33.15       37.26      4.23 o 
  -5  13   1       23.23       25.48      3.15 o 
  -4  13   1        0.25        2.55      2.18 o 
  -3  13   1      221.84      210.37      6.02 o 
  -2  13   1        0.61        1.63      1.21 o 
  -1  13   1     1029.25      981.26     23.44 o 
   0  13   1      111.02      113.91      2.99 o 
   1  13   1       89.78      104.70      3.00 o 
   2  13   1      275.11      268.36      7.08 o 
   3  13   1     1139.94     1147.79     27.63 o 
   4  13   1        5.22        9.31      2.51 o 
   5  13   1        0.01        5.43      3.50 o 
  -5  14   1       52.63       57.89      3.94 o 
  -4  14   1        0.51       -0.82      2.24 o 
  -3  14   1       28.39       34.44      2.35 o 
  -2  14   1       92.82       91.52      3.26 o 
  -1  14   1       84.75       91.87      3.41 o 
   0  14   1        1.49        1.05      1.38 o 
   1  14   1      102.50      103.95      3.07 o 
   2  14   1      166.01      165.30      4.85 o 
   3  14   1        0.02       -0.36      1.93 o 
   4  14   1       98.02       83.31      4.61 o 
   5  14   1       20.23       24.99      3.97 o 
  -5  15   1        4.85        5.22      3.09 o 
  -4  15   1        0.18        1.78      2.34 o 
  -3  15   1       63.11       53.54      3.02 o 
  -2  15   1       94.56      101.10      7.38 o 
  -1  15   1      222.73      242.32      5.53 o 
   0  15   1       20.64       19.04      1.41 o 
   1  15   1       46.59       55.55      4.92 o 
   2  15   1        1.24        1.36      1.65 o 
   3  15   1      234.31      226.16      6.52 o 
   4  15   1      102.04       97.99      5.08 o 
   5  15   1       32.12       34.73      4.33 o 
  -5  16   1       56.30       61.15      5.41 o 
  -4  16   1       21.84       23.79      2.97 o 
  -3  16   1       11.30       11.93      2.14 o 
  -2  16   1      356.62      368.66      9.57 o 
  -1  16   1       95.44      102.19      3.09 o 
   0  16   1       43.42       41.05      1.87 o 
   1  16   1        5.58        6.27      1.81 o 
   2  16   1        7.13        0.33      1.66 o 
   3  16   1       15.61       16.15      2.31 o 
   4  16   1        1.08        2.77      3.09 o 
   5  16   1        0.67        0.29      3.85 o 
  -4  17   1       51.27       59.87      3.57 o 
  -3  17   1       10.75       15.40      3.68 o 
  -2  17   1      416.68      386.54     10.01 o 
  -1  17   1        5.60        3.13      1.65 o 
   0  17   1      338.64      368.18      8.09 o 
   1  17   1      266.87      244.01      8.66 o 
   2  17   1      282.12      295.38     12.31 o 
   3  17   1        8.41        6.14      2.25 o 
   4  17   1       14.53       13.53      4.15 o 
  -4  18   1        0.67       -0.66      2.73 o 
  -3  18   1        2.48        3.27      2.40 o 
  -2  18   1      124.73      136.77      4.59 o 
  -1  18   1        4.38        3.70      1.91 o 
   0  18   1        9.11        7.77      2.11 o 
   1  18   1        6.14       12.50      2.39 o 
   2  18   1       66.03       69.09      3.07 o 
   3  18   1       32.71       35.21      4.88 o 
   4  18   1        5.40        1.09      3.45 o 
  -4  19   1       24.35       21.65      3.35 o 
  -3  19   1       34.27       35.02      3.90 o 
  -2  19   1      192.52      203.25     10.07 o 
  -1  19   1       30.57       33.14      2.55 o 
   0  19   1       78.04       74.70      3.46 o 
   1  19   1      194.27      205.91      6.06 o 
   2  19   1       84.38       83.46      3.55 o 
   3  19   1        2.48        1.83      3.03 o 
   4  19   1        2.89       -1.85      3.56 o 
  -4  20   1       33.53       29.99      3.66 o 
  -3  20   1        0.14        0.42      2.46 o 
  -2  20   1       30.28       33.56      2.79 o 
  -1  20   1       35.54       46.24      5.19 o 
   0  20   1       83.78       86.45      3.54 o 
   1  20   1       61.92       56.78      5.74 o 
   2  20   1        0.04        0.82      2.23 o 
   3  20   1       23.98       21.37      3.59 o 
   4  20   1       15.54       15.97      4.07 o 
  -3  21   1        5.01        6.34      3.06 o 
  -2  21   1       22.57       22.36      2.60 o 
  -1  21   1      282.74      317.36     10.74 o 
   0  21   1       36.49       37.69      6.60 o 
   1  21   1       16.72       16.96      2.43 o 
   2  21   1       20.45       15.07      2.45 o 
   3  21   1        0.15        1.53      3.41 o 
  -3  22   1        3.31        3.91      3.28 o 
  -2  22   1       12.83       11.86      2.89 o 
  -1  22   1       12.74       14.94      3.24 o 
   0  22   1      115.35      113.35     18.41 o 
   1  22   1       22.35       24.51      2.88 o 
   2  22   1        0.69        0.76      2.58 o 
   3  22   1        4.64        4.88      3.70 o 
  -2  23   1        2.71        1.53      2.83 o 
  -1  23   1       26.85       25.12      6.41 o 
   0  23   1      133.53      146.65      9.16 o 
   1  23   1       54.36       46.44      3.05 o 
   2  23   1        6.18        7.86      2.88 o 
  -2  24   1        4.55        6.19      3.03 o 
  -1  24   1        2.91        2.57      4.24 o 
   0  24   1       32.19       35.39      4.03 o 
   1  24   1        1.40        3.24      3.50 o 
   2  24   1        2.62        0.38      3.94 o 
  -1  25   1        0.32        2.28      4.02 o 
   0  25   1        3.20        2.64      3.33 o 
   1  25   1       37.87       32.99      5.10 o 
  -6   0   2       72.46       98.68      9.21 o 
  -4   0   2      386.90      399.94     17.72 o 
  -2   0   2     3594.71     3568.31    142.46 o 
   0   0   2    15782.52    15110.72    348.20 o 
   2   0   2      434.55      454.68     18.61 o 
   4   0   2       59.56       66.24      4.74 o 
  -6   1   2       11.79        7.17      4.46 o 
  -5   1   2       23.32       23.13      4.69 o 
  -4   1   2      283.70      298.61      9.78 o 
  -3   1   2     1879.29     1984.39     56.51 o 
  -2   1   2     1309.43     1255.53     29.48 o 
  -1   1   2      304.61      310.60      7.47 o 
   0   1   2     2919.81     2966.56     59.24 o 
   1   1   2      804.63      798.91     16.06 o 
   2   1   2      322.77      278.28      6.78 o 
   3   1   2        6.94        3.73      1.77 o 
   4   1   2      233.98      224.21      7.44 o 
   5   1   2       18.35       23.06      5.60 o 
   6   1   2        7.59        3.27      6.10 o 
  -6   2   2        4.80        3.62      4.45 o 
  -5   2   2        7.83        6.30      3.10 o 
  -4   2   2       35.81       40.90      3.08 o 
  -3   2   2      355.34      427.15     12.88 o 
  -2   2   2      467.49      448.86     10.84 o 
  -1   2   2      281.92      296.73      7.21 o 
   0   2   2     1048.64      912.26     16.30 o 
   1   2   2      349.50      364.11      7.45 o 
   2   2   2      106.32      101.57      3.94 o 
   3   2   2      203.16      208.21      5.48 o 
   4   2   2        9.24        4.53      1.78 o 
   5   2   2       59.38       63.03      6.53 o 
   6   2   2        1.97        1.28      5.02 o 
  -6   3   2        7.63       11.95      7.38 o 
  -5   3   2       47.66       54.46      7.83 o 
  -4   3   2      135.67      168.24      6.41 o 
  -3   3   2     1882.48     1846.35     43.31 o 
  -2   3   2     3892.23     3969.37     92.16 o 
  -1   3   2     3644.59     3483.20     80.84 o 
   0   3   2     3875.95     3781.97     61.64 o 
   1   3   2     2704.57     2666.14     47.85 o 
   2   3   2      165.08      160.02      3.54 o 
   3   3   2        9.28       15.10      1.25 o 
   4   3   2        2.30        0.73      1.63 o 
   5   3   2        0.08       -0.20      2.42 o 
   6   3   2        0.06        2.47      3.49 o 
  -6   4   2        6.67        0.80      7.40 o 
  -5   4   2        3.54        5.33      3.40 o 
  -4   4   2       44.17       39.28      3.02 o 
  -3   4   2       64.36       58.13      2.45 o 
  -2   4   2        0.29        3.18      1.08 o 
  -1   4   2     2154.15     2116.99     42.33 o 
   0   4   2     1249.67     1215.13     19.88 o 
   1   4   2    16984.11    16265.78    326.38 o 
   2   4   2     1178.57     1225.61     24.84 o 
   3   4   2      318.64      328.61      7.18 o 
   4   4   2       14.24       16.65      2.58 o 
   5   4   2       45.24       53.69      4.24 o 
   6   4   2       12.03       12.03      4.02 o 
  -6   5   2        3.70        2.66      4.17 o 
  -5   5   2      115.04      134.48      6.10 o 
  -4   5   2       15.23       10.29      2.42 o 
  -3   5   2      507.85      513.78     12.55 o 
  -2   5   2       15.82       14.41      1.29 o 
  -1   5   2     1658.01     1707.39     30.73 o 
   0   5   2     1767.70     1829.43     32.89 o 
   1   5   2     2926.62     2972.08     59.72 o 
   2   5   2      134.65      153.39      3.07 o 
   3   5   2      220.16      232.67      6.02 o 
   4   5   2        9.31        9.97      1.75 o 
   5   5   2      271.72      297.66     10.22 o 
   6   5   2       10.53        8.85      4.51 o 
  -6   6   2       15.81       16.45      4.54 o 
  -5   6   2        1.62        0.50      3.21 o 
  -4   6   2       92.07       86.38      4.27 o 
  -3   6   2       17.92       13.66      1.96 o 
  -2   6   2      551.29      557.21     11.63 o 
  -1   6   2      398.94      415.25      8.64 o 
   0   6   2      180.61      192.77      4.15 o 
   1   6   2     1077.69     1098.71     22.26 o 
   2   6   2       61.06       50.47      1.74 o 
   3   6   2        0.05       -0.17      0.99 o 
   4   6   2        0.78        1.07      1.83 o 
   5   6   2        2.51       -2.68      2.94 o 
   6   6   2        1.26       -2.05      3.54 o 
  -6   7   2        4.90        6.59      4.48 o 
  -5   7   2       17.54       17.76      5.27 o 
  -4   7   2       29.88       24.20      2.62 o 
  -3   7   2        1.71        1.54      1.22 o 
  -2   7   2      443.78      401.63      8.52 o 
  -1   7   2     2118.90     2087.76     42.26 o 
   0   7   2     1367.02     1336.73     27.12 o 
   1   7   2      865.75      908.33     18.48 o 
   2   7   2        1.11        0.01      0.84 o 
   3   7   2      130.69      124.68      3.33 o 
   4   7   2       92.62      104.90      6.50 o 
   5   7   2       30.37       30.67      3.33 o 
   6   7   2        6.34       11.00      3.82 o 
  -6   8   2        0.46       -1.17      4.41 o 
  -5   8   2        0.01        0.83      3.07 o 
  -4   8   2       58.17       57.21      4.98 o 
  -3   8   2        0.84        3.03      1.28 o 
  -2   8   2     1008.45      962.24     19.80 o 
  -1   8   2     1757.34     1791.41     36.33 o 
   0   8   2        3.57       11.51      1.87 o 
   1   8   2     4402.61     4763.46     95.69 o 
   2   8   2     2334.06     2317.22     46.79 o 
   3   8   2       59.46       64.92      3.50 o 
   4   8   2       55.49       53.67      3.33 o 
   5   8   2       19.97       19.22      3.91 o 
  -5   9   2       49.50       51.69      5.23 o 
  -4   9   2      318.30      315.10      8.55 o 
  -3   9   2      307.87      292.65      7.60 o 
  -2   9   2      254.97      262.73      5.81 o 
  -1   9   2      130.06      112.50      2.75 o 
   0   9   2      570.18      575.86     11.90 o 
   1   9   2      788.28      747.54     15.33 o 
   2   9   2     1248.54     1224.03     24.91 o 
   3   9   2      667.39      659.12     13.76 o 
   4   9   2      596.19      620.97     18.91 o 
   5   9   2        3.92        1.90      4.08 o 
  -5  10   2       25.65       26.34      3.15 o 
  -4  10   2       28.60       26.17      2.50 o 
  -3  10   2       46.32       58.70      2.20 o 
  -2  10   2      115.71      117.65      3.06 o 
  -1  10   2      275.82      266.13      5.80 o 
   0  10   2      189.57      182.28      5.27 o 
   1  10   2        5.75       15.86      2.06 o 
   2  10   2       22.21       22.49      2.14 o 
   3  10   2      193.76      207.83      5.79 o 
   4  10   2        0.14       -1.12      2.40 o 
   5  10   2       97.70       91.61      5.19 o 
  -5  11   2        6.72        5.83      2.73 o 
  -4  11   2      163.58      179.79      5.71 o 
  -3  11   2      471.27      455.34      9.88 o 
  -2  11   2       24.09       24.96      2.62 o 
  -1  11   2       84.08       81.94      2.46 o 
   0  11   2       88.41      105.61      2.70 o 
   1  11   2      859.65      826.84     16.97 o 
   2  11   2      785.80      794.59     16.36 o 
   3  11   2       44.77       37.73      5.85 o 
   4  11   2       18.23       19.74      2.86 o 
   5  11   2        7.55        4.57      3.24 o 
  -5  12   2       21.90       19.74      3.14 o 
  -4  12   2      218.13      230.18      6.77 o 
  -3  12   2        0.22       -1.68      1.66 o 
  -2  12   2      130.14      119.04      3.21 o 
  -1  12   2       84.51       66.87      2.87 o 
   0  12   2       85.37       85.98      2.60 o 
   1  12   2       67.31       73.71      3.03 o 
   2  12   2      490.61      478.13     11.84 o 
   3  12   2      639.78      614.87     15.20 o 
   4  12   2        0.86        3.33      2.64 o 
   5  12   2       39.96       43.37      4.08 o 
  -5  13   2        4.65        1.61      3.22 o 
  -4  13   2        0.16       -0.36      2.36 o 
  -3  13   2      177.92      178.32      5.38 o 
  -2  13   2       48.33       53.24      2.02 o 
  -1  13   2        5.01        4.94      1.62 o 
   0  13   2       84.84       81.72      2.37 o 
   1  13   2       89.07       95.81      3.12 o 
   2  13   2      201.86      214.77      7.49 o 
   3  13   2      310.14      270.74      7.36 o 
   4  13   2        6.80        1.69      2.79 o 
   5  13   2        3.61        1.00      3.44 o 
  -5  14   2       24.38       22.67      3.56 o 
  -4  14   2       94.54      108.80      5.03 o 
  -3  14   2        3.36        0.90      1.87 o 
  -2  14   2      151.65      148.33      3.86 o 
  -1  14   2        2.28        1.77      1.25 o 
   0  14   2      500.12      488.16     10.30 o 
   1  14   2      134.12      148.21      4.37 o 
   2  14   2       39.11       40.02      2.17 o 
   3  14   2        0.06       -1.42      1.87 o 
   4  14   2        0.27        0.80      3.10 o 
   5  14   2        2.35        2.93      3.60 o 
  -5  15   2       13.69       19.96      3.30 o 
  -4  15   2       20.71       20.54      3.21 o 
  -3  15   2      520.41      548.52     13.95 o 
  -2  15   2      364.80      356.27      9.26 o 
  -1  15   2      326.72      339.32      7.48 o 
   0  15   2      111.13      109.14      2.99 o 
   1  15   2       53.07       54.09      2.42 o 
   2  15   2      150.99      143.35      4.43 o 
   3  15   2      106.94      108.74      6.64 o 
   4  15   2        8.22        8.23      3.16 o 
   5  15   2        0.00       -0.39      3.68 o 
  -4  16   2       39.65       23.70      3.50 o 
  -3  16   2       62.56       74.39      3.44 o 
  -2  16   2        0.85       -0.48      1.71 o 
  -1  16   2       56.66       63.61      2.37 o 
   0  16   2       43.01       48.06      2.20 o 
   1  16   2      232.78      255.18      8.03 o 
   2  16   2       84.16       86.22      4.51 o 
   3  16   2        0.80       -1.18      2.56 o 
   4  16   2      118.44      114.20      6.05 o 
  -4  17   2        0.23        0.88      2.67 o 
  -3  17   2       51.40       58.75      6.40 o 
  -2  17   2      212.23      240.56      7.03 o 
  -1  17   2       33.44       33.57      2.43 o 
   0  17   2       49.11       50.46      2.50 o 
   1  17   2       85.56       87.94      5.19 o 
   2  17   2        5.06        4.97      2.02 o 
   3  17   2        8.25       10.27      2.89 o 
   4  17   2        8.14        4.75      3.37 o 
  -4  18   2      138.84      147.10      5.45 o 
  -3  18   2        0.00       -2.83      2.34 o 
  -2  18   2       37.07       36.25      2.51 o 
  -1  18   2        0.00        0.93      1.88 o 
   0  18   2       48.47       51.76      4.10 o 
   1  18   2       60.05       77.48      3.51 o 
   2  18   2      135.67      131.23      4.49 o 
   3  18   2        0.07        1.13      2.85 o 
   4  18   2       22.11       19.26      3.77 o 
  -4  19   2        1.26        4.56      3.17 o 
  -3  19   2        6.91        5.98      2.79 o 
  -2  19   2       22.68       24.65      2.54 o 
  -1  19   2      124.46      118.97      4.20 o 
   0  19   2       69.04       73.48      3.15 o 
   1  19   2       58.80       45.94      2.76 o 
   2  19   2       47.57       50.92      3.89 o 
   3  19   2        2.48        1.75      3.06 o 
   4  19   2       16.90       19.84      7.02 o 
  -4  20   2      109.72      126.51      5.40 o 
  -3  20   2        3.75        6.06      2.75 o 
  -2  20   2       15.83       22.06      6.10 o 
  -1  20   2       38.37       42.89      3.58 o 
   0  20   2       16.00       21.08      2.20 o 
   1  20   2       34.32       39.73      2.69 o 
   2  20   2       48.40       47.54      3.71 o 
   3  20   2       10.97        7.43      4.81 o 
  -3  21   2       55.31       58.78      3.62 o 
  -2  21   2        3.38        4.51      2.38 o 
  -1  21   2       55.28       57.73      5.10 o 
   0  21   2       40.20       38.16      4.22 o 
   1  21   2      117.89      109.21      8.25 o 
   2  21   2        3.60       -0.71      2.95 o 
   3  21   2        5.81        2.53      3.45 o 
  -3  22   2       15.30       13.66      3.07 o 
  -2  22   2        4.83        3.41      2.68 o 
  -1  22   2       26.99       22.18      3.24 o 
   0  22   2        5.12        8.74      2.92 o 
   1  22   2       14.92       19.97      4.00 o 
   2  22   2        2.94        3.19      3.55 o 
   3  22   2       19.70       21.18      4.19 o 
  -2  23   2        1.82        3.52      3.71 o 
  -1  23   2        8.80        2.71      3.66 o 
   0  23   2        0.29       -0.62      3.22 o 
   1  23   2       15.86       16.21      2.71 o 
   2  23   2        0.36       -2.62      3.67 o 
  -2  24   2        1.61       -0.99      4.28 o 
  -1  24   2       18.74       32.05      9.46 o 
   0  24   2       88.63       95.03      5.15 o 
   1  24   2        1.57        0.70      2.52 o 
   2  24   2       15.96       10.82      3.77 o 
  -1  25   2        6.65        0.89      3.44 o 
   0  25   2       62.98       63.52      5.18 o 
   1  25   2        0.04        4.71      5.10 o 
  -5   0   3       25.68       23.87      5.77 o 
  -3   0   3       67.85       58.56      4.30 o 
  -1   0   3     1622.28     1508.48     43.29 o 
   1   0   3      315.91      295.90      7.06 o 
   3   0   3     2038.19     2017.26     57.87 o 
   5   0   3        0.27       -0.22      4.24 o 
  -6   1   3        2.73        3.55      4.16 o 
  -5   1   3       51.16       63.34      4.34 o 
  -4   1   3        7.31        3.97      2.40 o 
  -3   1   3      346.39      353.15     10.93 o 
  -2   1   3      608.15      607.69     14.58 o 
  -1   1   3        0.74        1.18      0.57 o 
   0   1   3     6404.15     6118.70     99.67 o 
   1   1   3      878.33      828.43     14.88 o 
   2   1   3      120.71      129.08      4.48 o 
   3   1   3        5.93        6.68      1.13 o 
   4   1   3      159.96      172.34      4.95 o 
   5   1   3       35.11       38.82      2.89 o 
  -6   2   3       14.30       18.04      5.24 o 
  -5   2   3       13.38       11.77      3.61 o 
  -4   2   3       31.54       25.16      4.20 o 
  -3   2   3       15.72       15.16      2.24 o 
  -2   2   3        4.26        6.10      1.13 o 
  -1   2   3      986.81     1011.21     20.39 o 
   0   2   3      955.92      911.58     16.34 o 
   1   2   3       15.37        7.87      0.78 o 
   2   2   3        9.09        8.85      0.82 o 
   3   2   3        1.28        1.24      1.05 o 
   4   2   3        0.11        0.00      1.49 o 
   5   2   3       32.25       30.99      2.66 o 
  -6   3   3        5.23        2.61      4.56 o 
  -5   3   3        4.74        5.20      3.81 o 
  -4   3   3       54.53       50.57      3.58 o 
  -3   3   3      292.89      372.95      9.43 o 
  -2   3   3     3607.18     3734.49     86.82 o 
  -1   3   3     1555.84     1427.80     28.69 o 
   0   3   3      440.79      381.94      6.99 o 
   1   3   3      368.31      374.86      7.97 o 
   2   3   3      181.23      159.94      3.57 o 
   3   3   3       19.15       17.09      1.93 o 
   4   3   3      307.65      289.01      8.36 o 
   5   3   3        4.59        4.05      2.33 o 
  -6   4   3       12.51        6.96      6.27 o 
  -5   4   3       12.53       10.43      3.57 o 
  -4   4   3      461.06      454.00     14.11 o 
  -3   4   3      194.07      188.89      5.34 o 
  -2   4   3      120.26       86.42      2.75 o 
  -1   4   3        8.91       15.28      0.81 o 
   0   4   3        2.91        2.22      0.49 o 
   1   4   3     1488.25     1532.85     35.48 o 
   2   4   3      732.97      829.25     16.87 o 
   3   4   3      575.29      600.64     12.42 o 
   4   4   3       82.54       86.46      4.23 o 
   5   4   3        3.35        5.98      2.33 o 
  -6   5   3        0.29        4.55      6.32 o 
  -5   5   3        7.14       11.37      3.54 o 
  -4   5   3       43.53       43.30      2.69 o 
  -3   5   3        6.00        6.92      1.54 o 
  -2   5   3      147.36      171.88      4.61 o 
  -1   5   3     1355.60     1331.51     26.74 o 
   0   5   3     1067.06     1014.76     16.68 o 
   1   5   3      150.04      155.80      3.24 o 
   2   5   3       20.11       14.35      2.10 o 
   3   5   3      104.18      107.45      3.07 o 
   4   5   3      290.04      305.97      7.98 o 
   5   5   3      162.17      158.92      6.40 o 
   6   5   3        0.20       -1.05      5.05 o 
  -6   6   3        0.01        1.53      4.77 o 
  -5   6   3       59.76       56.49      4.71 o 
  -4   6   3      169.58      169.54      5.30 o 
  -3   6   3      192.74      214.74      5.89 o 
  -2   6   3      640.57      717.76     17.16 o 
  -1   6   3      128.21      118.44      2.49 o 
   0   6   3       84.78       99.73      2.82 o 
   1   6   3       12.29        6.76      0.72 o 
   2   6   3      443.85      508.02     10.52 o 
   3   6   3      589.09      555.71     13.39 o 
   4   6   3       27.66       26.13      2.81 o 
   5   6   3        1.80        1.52      2.73 o 
   6   6   3        1.25        1.85      4.48 o 
  -6   7   3        2.04        1.06      4.41 o 
  -5   7   3       36.57       45.24      4.22 o 
  -4   7   3       18.82        9.03      3.00 o 
  -3   7   3       17.44       14.48      1.70 o 
  -2   7   3     1043.26     1116.35     22.89 o 
  -1   7   3     7704.28     7745.72    138.78 o 
   0   7   3       11.74       10.96      0.73 o 
   1   7   3       61.95       62.82      2.67 o 
   2   7   3       49.66       55.68      3.50 o 
   3   7   3       65.74       65.15      2.51 o 
   4   7   3        2.44        4.75      1.96 o 
   5   7   3       11.89       14.54      3.27 o 
  -5   8   3        5.73        2.96      3.50 o 
  -4   8   3       48.51       53.10      3.11 o 
  -3   8   3       16.49       14.77      1.53 o 
  -2   8   3      400.94      440.75      9.39 o 
  -1   8   3      211.72      206.47      4.43 o 
   0   8   3     2180.35     2192.97     39.44 o 
   1   8   3        0.04        2.05      0.81 o 
   2   8   3     3042.34     3091.83     62.31 o 
   3   8   3      435.40      427.93      9.12 o 
   4   8   3        3.24       -2.80      2.74 o 
   5   8   3        1.58        0.01      2.88 o 
  -5   9   3       35.75       47.79      6.83 o 
  -4   9   3      156.32      141.29      4.06 o 
  -3   9   3        7.11        3.19      1.42 o 
  -2   9   3      195.69      187.81      4.42 o 
  -1   9   3      103.11       99.66      2.23 o 
   0   9   3       63.74       67.46      2.49 o 
   1   9   3      143.20      179.37      5.10 o 
   2   9   3      608.64      590.90     12.29 o 
   3   9   3       45.27       42.03      2.22 o 
   4   9   3      220.05      227.05     13.27 o 
   5   9   3        4.73        2.91      3.30 o 
  -5  10   3        0.67       -0.48      3.03 o 
  -4  10   3        1.12       -0.52      2.06 o 
  -3  10   3       14.25       21.23      2.39 o 
  -2  10   3      763.26      731.18     15.24 o 
  -1  10   3      249.73      246.55      4.81 o 
   0  10   3     1745.37     1819.41     42.86 o 
   1  10   3      557.27      576.18     11.93 o 
   2  10   3      399.09      417.26      8.85 o 
   3  10   3        0.05        0.93      1.94 o 
   4  10   3      142.48      145.46      5.96 o 
   5  10   3        5.17        3.82      3.41 o 
  -5  11   3        8.39       10.33      3.08 o 
  -4  11   3       13.32        8.17      3.04 o 
  -3  11   3        4.51        1.01      1.48 o 
  -2  11   3      380.46      357.83      7.82 o 
  -1  11   3      249.17      267.11      5.19 o 
   0  11   3        5.72        6.93      2.02 o 
   1  11   3       66.20       66.22      3.69 o 
   2  11   3      708.22      686.85     14.26 o 
   3  11   3      200.38      194.30      7.22 o 
   4  11   3       67.03       73.08      4.09 o 
   5  11   3        1.00       -1.41      3.49 o 
  -5  12   3       10.58       10.29      4.24 o 
  -4  12   3       18.18       21.09      2.52 o 
  -3  12   3      103.45       99.36      3.12 o 
  -2  12   3       38.65       48.57      2.35 o 
  -1  12   3      575.63      589.78     12.34 o 
   0  12   3     1449.42     1446.15     29.47 o 
   1  12   3       31.32       38.62      1.85 o 
   2  12   3        2.12        1.40      1.24 o 
   3  12   3      535.60      551.16     16.92 o 
   4  12   3       46.49       45.35      4.62 o 
   5  12   3        8.02        6.25      3.45 o 
  -5  13   3       20.60       25.51      2.92 o 
  -4  13   3       38.77       33.32      2.91 o 
  -3  13   3      763.05      758.96     18.69 o 
  -2  13   3        1.13        2.75      1.33 o 
  -1  13   3      507.58      539.65     11.40 o 
   0  13   3       70.29       64.33      3.17 o 
   1  13   3        1.51       -0.06      1.38 o 
   2  13   3        9.63        8.56      1.98 o 
   3  13   3       87.46       70.16      7.56 o 
   4  13   3       12.84        8.33      2.89 o 
   5  13   3        3.00        0.68      3.47 o 
  -5  14   3       34.02       29.24      3.43 o 
  -4  14   3       88.03       75.97      3.67 o 
  -3  14   3      211.11      197.83      6.08 o 
  -2  14   3       59.40       58.24      3.24 o 
  -1  14   3      316.96      303.45      7.81 o 
   0  14   3       38.88       38.10      2.21 o 
   1  14   3       17.99       15.91      1.65 o 
   2  14   3       86.49       82.82      3.60 o 
   3  14   3      505.59      506.93     15.78 o 
   4  14   3        5.07        1.29      4.99 o 
   5  14   3        3.27        6.46      4.03 o 
  -5  15   3        0.76        2.14      3.34 o 
  -4  15   3        0.46        0.19      2.62 o 
  -3  15   3      168.51      168.71      5.33 o 
  -2  15   3      548.41      527.24     13.19 o 
  -1  15   3       19.08       16.53      1.77 o 
   0  15   3      225.22      217.47      5.33 o 
   1  15   3       51.05       58.49      5.47 o 
   2  15   3      319.34      333.08     10.78 o 
   3  15   3        5.53        5.28      3.40 o 
   4  15   3       10.33       11.78      3.52 o 
   5  15   3        3.45        0.53      4.19 o 
  -4  16   3       30.77       39.21      4.44 o 
  -3  16   3       55.59       58.28      3.07 o 
  -2  16   3      122.89      130.59      4.33 o 
  -1  16   3       65.51       70.24      2.45 o 
   0  16   3       72.29       81.78      7.17 o 
   1  16   3       86.49       88.90      3.22 o 
   2  16   3      160.30      141.43      5.62 o 
   3  16   3        0.93        0.63      2.64 o 
   4  16   3       65.07       47.65      4.10 o 
  -4  17   3        0.01       -0.74      2.69 o 
  -3  17   3       40.24       44.74      8.68 o 
  -2  17   3       23.05       28.39      4.18 o 
  -1  17   3        3.02        1.85      1.60 o 
   0  17   3       39.27       40.30      2.70 o 
   1  17   3       59.34       60.96      2.77 o 
   2  17   3       72.63       77.15      4.06 o 
   3  17   3       23.95       12.17      3.45 o 
   4  17   3        6.50       13.26      4.19 o 
  -4  18   3        5.50        5.51      3.67 o 
  -3  18   3       16.01       10.59      2.45 o 
  -2  18   3       71.21       83.35      3.54 o 
  -1  18   3        6.38        6.49      1.71 o 
   0  18   3       61.73       57.56      2.87 o 
   1  18   3      119.51      125.87      6.76 o 
   2  18   3       25.32       19.80      3.45 o 
   3  18   3       31.42       32.40      3.49 o 
   4  18   3        0.09       -0.34      3.49 o 
  -4  19   3       14.16       11.42      3.34 o 
  -3  19   3       36.67       40.76      3.18 o 
  -2  19   3      218.58      221.46      6.54 o 
  -1  19   3      288.87      289.85      9.89 o 
   0  19   3        0.01        0.62      2.09 o 
   1  19   3        2.07       -0.94      1.94 o 
   2  19   3        0.46        0.72      2.67 o 
   3  19   3        2.07       -3.50      3.01 o 
   4  19   3        0.19        3.39      4.17 o 
  -3  20   3        1.98       -0.33      2.73 o 
  -2  20   3      150.20      156.83      6.30 o 
  -1  20   3       18.92       12.50      2.79 o 
   0  20   3       16.60       13.09      2.97 o 
   1  20   3      158.86      151.86      4.90 o 
   2  20   3       13.78       15.63      3.28 o 
   3  20   3       28.63       24.99      3.73 o 
  -3  21   3        4.05        6.41      2.83 o 
  -2  21   3        0.01        1.22      2.40 o 
  -1  21   3       27.17       21.42      4.46 o 
   0  21   3       19.29       20.26      3.19 o 
   1  21   3        6.89        6.82      3.97 o 
   2  21   3       50.94       46.65      3.90 o 
   3  21   3        5.42        1.33      3.84 o 
  -3  22   3        3.72        4.04      3.00 o 
  -2  22   3       50.54       56.89      3.43 o 
  -1  22   3       13.27       16.47      5.52 o 
   0  22   3       14.14       19.96      3.29 o 
   1  22   3        8.34        2.04      2.86 o 
   2  22   3        0.00        2.65      3.63 o 
   3  22   3        1.29        2.44      4.10 o 
  -2  23   3        0.28        0.48      5.00 o 
  -1  23   3      110.26      114.63      9.75 o 
   0  23   3       40.05       41.81      9.86 o 
   1  23   3        2.89        0.30      3.00 o 
   2  23   3       14.84        9.85      3.97 o 
  -2  24   3        0.78       -2.26      3.89 o 
  -1  24   3        2.29        8.64      5.38 o 
   0  24   3        1.14        1.50      3.50 o 
   1  24   3        7.97        9.90      3.71 o 
  -1  25   3       10.32       12.96      3.72 o 
   0  25   3       30.34       34.05      5.68 o 
   1  25   3        0.36        2.72      5.10 o 
  -6   0   4        5.81        5.13      6.16 o 
  -4   0   4      229.35      244.36     12.01 o 
  -2   0   4      236.00      197.00      9.09 o 
   0   0   4     1528.21     1365.36     31.70 o 
   2   0   4      141.70      150.40      3.94 o 
   4   0   4      364.17      387.41      9.88 o 
   6   0   4        1.06       -1.30      5.63 o 
  -6   1   4       30.71       43.14      7.03 o 
  -5   1   4       12.87       14.48      3.97 o 
  -4   1   4      109.89      108.62      4.91 o 
  -3   1   4      134.23      136.26      5.18 o 
  -2   1   4       85.51       73.50      2.53 o 
  -1   1   4        1.38       -0.40      0.59 o 
   0   1   4     1224.97     1152.26     18.93 o 
   1   1   4        4.58        7.80      0.70 o 
   2   1   4      646.93      621.29     10.36 o 
   3   1   4        0.32       -0.60      0.86 o 
   4   1   4        0.30        0.70      1.27 o 
   5   1   4        1.51        3.57      2.73 o 
   6   1   4       61.59       60.28      4.42 o 
  -6   2   4       21.97       36.01      8.91 o 
  -5   2   4        1.31       -0.09      3.20 o 
  -4   2   4      205.33      206.08     11.33 o 
  -3   2   4        4.73        5.27      2.61 o 
  -2   2   4       80.81       95.55      2.98 o 
  -1   2   4       25.03       36.78      1.24 o 
   0   2   4     1443.95     1423.00     25.45 o 
   1   2   4     1799.57     1724.94     30.85 o 
   2   2   4      184.93      208.91      4.57 o 
   3   2   4       87.79       95.33      2.09 o 
   4   2   4      227.61      213.75      5.95 o 
   5   2   4       54.13       48.81      3.55 o 
   6   2   4       18.46       11.45      4.91 o 
  -6   3   4        4.03        0.02      4.58 o 
  -5   3   4       13.85       16.81      4.62 o 
  -4   3   4       29.81       29.86      5.35 o 
  -3   3   4      116.23       88.60      3.71 o 
  -2   3   4      476.55      478.52     11.65 o 
  -1   3   4       17.77        7.63      0.87 o 
   0   3   4      840.13      847.33     15.28 o 
   1   3   4      180.13      183.18      5.26 o 
   2   3   4      172.79      181.84      3.31 o 
   3   3   4       10.28       13.27      1.24 o 
   4   3   4        4.15        5.21      1.72 o 
   5   3   4       12.53       10.88      3.19 o 
   6   3   4        2.12        4.49      4.80 o 
  -6   4   4        0.58       -2.58      7.63 o 
  -5   4   4       73.77       63.73      4.42 o 
  -4   4   4       66.74       69.78      4.23 o 
  -3   4   4      185.38      173.97      5.06 o 
  -2   4   4     1096.41     1142.21     26.96 o 
  -1   4   4      754.53      731.60     14.93 o 
   0   4   4      285.19      288.00      4.92 o 
   1   4   4      659.03      702.01     12.72 o 
   2   4   4      476.44      504.27     10.40 o 
   3   4   4        0.61        1.68      1.09 o 
   4   4   4        0.05       -1.07      1.66 o 
   5   4   4       35.92       32.89      2.79 o 
  -6   5   4        0.22        2.16      6.43 o 
  -5   5   4        2.42       -1.40      3.54 o 
  -4   5   4       28.93       30.30      2.62 o 
  -3   5   4       48.99       43.74      2.51 o 
  -2   5   4     1153.74     1135.80     26.82 o 
  -1   5   4     1258.39     1286.44     25.96 o 
   0   5   4       39.35       43.20      1.07 o 
   1   5   4      572.69      552.98     10.07 o 
   2   5   4      597.48      548.05     11.28 o 
   3   5   4       16.52       21.95      2.67 o 
   4   5   4       93.30       96.15      6.21 o 
   5   5   4       40.34       41.64      7.29 o 
  -6   6   4        8.71       12.42      6.77 o 
  -5   6   4       15.77       15.92      3.82 o 
  -4   6   4       49.79       44.91      3.24 o 
  -3   6   4       10.44       10.66      2.36 o 
  -2   6   4     1272.94     1194.66     28.19 o 
  -1   6   4     1003.23     1024.42     18.62 o 
   0   6   4      404.90      407.72      6.90 o 
   1   6   4      256.76      284.42      5.38 o 
   2   6   4     1380.64     1365.76     31.90 o 
   3   6   4       60.73       64.01      2.51 o 
   4   6   4        0.23       -0.53      1.86 o 
   5   6   4      116.99      112.60      8.87 o 
  -5   7   4       58.23       52.51      5.67 o 
  -4   7   4       39.40       33.24      2.57 o 
  -3   7   4       30.38       30.34      4.46 o 
  -2   7   4      730.72      841.93     20.11 o 
  -1   7   4      653.76      673.08     16.20 o 
   0   7   4      509.76      449.78      7.60 o 
   1   7   4      359.25      427.12      7.19 o 
   2   7   4     1430.57     1456.75     29.54 o 
   3   7   4       24.08       20.81      1.69 o 
   4   7   4      115.42      125.23      5.13 o 
   5   7   4        1.95        0.54      2.86 o 
  -5   8   4       31.52       30.58      6.61 o 
  -4   8   4      203.40      204.61      5.41 o 
  -3   8   4      314.64      290.45      6.74 o 
  -2   8   4      262.33      248.85      9.26 o 
  -1   8   4        0.26       -0.10      0.76 o 
   0   8   4       18.47       33.62      1.35 o 
   1   8   4      406.21      477.30      8.85 o 
   2   8   4       45.97       52.99      2.76 o 
   3   8   4      246.25      244.11     16.49 o 
   4   8   4       28.48       25.72      5.98 o 
   5   8   4        1.86        2.11      3.20 o 
  -5   9   4        6.58        7.23      3.15 o 
  -4   9   4        4.66        1.44      1.97 o 
  -3   9   4      310.13      329.34      7.52 o 
  -2   9   4      439.72      443.92      9.58 o 
  -1   9   4      801.88      861.14     15.77 o 
   0   9   4        4.30        1.51      0.81 o 
   1   9   4      362.62      354.41      7.50 o 
   2   9   4       43.27       44.62      3.58 o 
   3   9   4       28.08       31.95      2.11 o 
   4   9   4        0.00       -0.16      2.41 o 
   5   9   4        5.11        3.76      3.08 o 
  -5  10   4        2.97        2.93      2.96 o 
  -4  10   4        0.59        2.60      2.02 o 
  -3  10   4      686.62      626.60     13.36 o 
  -2  10   4       32.50       34.68      2.09 o 
  -1  10   4      334.79      357.47      6.83 o 
   0  10   4      105.07      107.67      2.46 o 
   1  10   4      610.57      589.19     12.20 o 
   2  10   4        0.01        2.53      1.40 o 
   3  10   4      234.85      237.58      6.42 o 
   4  10   4       72.93       66.01      3.86 o 
   5  10   4        1.43       -0.24      4.15 o 
  -5  11   4       55.08       67.28      4.95 o 
  -4  11   4       40.99       41.30      3.05 o 
  -3  11   4      207.01      195.22      5.02 o 
  -2  11   4       79.95       78.90      2.23 o 
  -1  11   4      274.18      278.60      5.45 o 
   0  11   4     2441.84     2478.92     50.07 o 
   1  11   4      231.99      240.89      5.38 o 
   2  11   4       17.70       15.94      2.08 o 
   3  11   4        0.00       -3.05      2.10 o 
   4  11   4       25.31       30.06      6.79 o 
   5  11   4       10.36        7.19      3.74 o 
  -5  12   4        4.70        6.75      3.21 o 
  -4  12   4       16.96       24.21      3.65 o 
  -3  12   4       14.66       14.31      1.74 o 
  -2  12   4      170.29      167.37      4.19 o 
  -1  12   4        1.01       -0.51      1.13 o 
   0  12   4      431.21      461.46      8.72 o 
   1  12   4        0.56        1.15      1.36 o 
   2  12   4      106.37      106.69      3.47 o 
   3  12   4      812.92      745.75     22.38 o 
   4  12   4        2.24       -1.56      2.91 o 
   5  12   4        2.29        0.16      3.40 o 
  -5  13   4        0.60        0.57      3.20 o 
  -4  13   4       58.28       54.97      3.56 o 
  -3  13   4       42.23       28.94      3.57 o 
  -2  13   4       71.89       72.12      2.99 o 
  -1  13   4        7.51        9.97      1.76 o 
   0  13   4        9.51       16.61      6.39 o 
   1  13   4      102.96      106.43      3.48 o 
   2  13   4      557.27      578.92     17.76 o 
   3  13   4       14.02        9.49      4.13 o 
   4  13   4       59.69       57.61      5.67 o 
   5  13   4       10.38       13.50      4.12 o 
  -5  14   4       12.46       10.03      3.45 o 
  -4  14   4        7.06       12.44      2.77 o 
  -3  14   4       21.58       19.82      2.37 o 
  -2  14   4      101.28       91.14      2.85 o 
  -1  14   4       43.50       44.81      1.94 o 
   0  14   4      135.17      136.22      3.54 o 
   1  14   4       81.99       89.14      3.12 o 
   2  14   4      118.95      126.59      5.12 o 
   3  14   4       21.71       14.80      5.45 o 
   4  14   4        9.85       13.29      3.42 o 
   5  14   4       22.61       22.64      4.17 o 
  -4  15   4        0.10       -1.17      2.80 o 
  -3  15   4        2.95       -1.17      2.03 o 
  -2  15   4       49.46       45.17      2.47 o 
  -1  15   4       13.89       14.01      2.14 o 
   0  15   4        1.74        4.58      1.96 o 
   1  15   4      288.32      293.36     11.23 o 
   2  15   4       13.51       17.22      2.57 o 
   3  15   4       83.32       83.46      4.53 o 
   4  15   4        1.28       -0.44      3.10 o 
  -4  16   4        0.57       -0.63      2.41 o 
  -3  16   4      107.06      108.44      4.33 o 
  -2  16   4        0.22        0.32      1.75 o 
  -1  16   4      244.52      242.05      5.73 o 
   0  16   4        1.83        4.74      1.84 o 
   1  16   4      312.67      310.95     10.12 o 
   2  16   4      145.74      143.39      5.85 o 
   3  16   4      115.90      104.68      9.29 o 
   4  16   4       43.12       37.21      3.97 o 
  -4  17   4       25.19       23.22      4.19 o 
  -3  17   4       41.12       53.41      3.13 o 
  -2  17   4      211.21      188.80      4.90 o 
  -1  17   4      100.57      104.28      3.46 o 
   0  17   4       60.55       64.79      4.02 o 
   1  17   4        0.29        0.26      2.21 o 
   2  17   4        9.24        6.36      2.55 o 
   3  17   4        5.02        6.65      2.94 o 
   4  17   4       48.70       41.11      5.02 o 
  -4  18   4       26.29       36.59      5.78 o 
  -3  18   4        0.19        1.09      2.38 o 
  -2  18   4       22.73       26.72      2.58 o 
  -1  18   4       44.15       50.19      3.16 o 
   0  18   4       13.69       13.61      2.07 o 
   1  18   4       14.20       16.55      3.41 o 
   2  18   4        0.24       -0.81      2.57 o 
   3  18   4        3.78        3.24      3.05 o 
   4  18   4       21.94       23.93      4.01 o 
  -4  19   4        5.64        2.31      3.12 o 
  -3  19   4        0.77        1.16      2.65 o 
  -2  19   4       93.40       88.76      3.90 o 
  -1  19   4       77.46       83.98      6.37 o 
   0  19   4      210.57      229.70      7.39 o 
   1  19   4       22.20       27.27      5.10 o 
   2  19   4        1.04       -0.22      2.71 o 
   3  19   4        2.47        4.61      3.24 o 
  -3  20   4       17.84       15.96      2.88 o 
  -2  20   4       27.49       31.98      5.08 o 
  -1  20   4       33.20       35.32      2.68 o 
   0  20   4        0.00        3.34      2.30 o 
   1  20   4       42.93       34.60      3.23 o 
   2  20   4       12.97        7.88      3.27 o 
   3  20   4        3.82        7.92      8.33 o 
  -3  21   4       15.58       18.05      3.26 o 
  -2  21   4        0.65        4.42      2.62 o 
  -1  21   4       68.30       74.91      4.33 o 
   0  21   4       19.86       18.54      3.44 o 
   1  21   4        0.44        0.46      2.75 o 
   2  21   4        0.01        1.73      3.09 o 
   3  21   4        2.07        5.27      4.49 o 
  -2  22   4        5.30        5.02      3.26 o 
  -1  22   4       70.86       68.04      4.35 o 
   0  22   4        7.25        3.57      3.08 o 
   1  22   4       31.58       33.41      3.87 o 
   2  22   4        1.09        0.84      3.64 o 
  -2  23   4       32.81       28.91      4.27 o 
  -1  23   4       18.47       14.27      9.19 o 
   0  23   4       16.15       16.75      3.51 o 
   1  23   4        4.82        5.40      3.47 o 
   2  23   4        7.34        7.14      4.38 o 
  -1  24   4        8.66       10.01      3.84 o 
   0  24   4        0.63        3.22      5.66 o 
   1  24   4        7.70        9.94      3.48 o 
  -5   0   5       25.50       22.49      5.41 o 
  -3   0   5     1421.32     1391.09     56.70 o 
  -1   0   5     3194.51     3305.59     76.39 o 
   1   0   5       11.36        6.43      0.99 o 
   3   0   5      164.70      181.93      4.91 o 
   5   0   5      116.09      107.80      6.85 o 
  -6   1   5       11.23        7.66      4.54 o 
  -5   1   5       21.47       29.20      6.04 o 
  -4   1   5       25.59       24.09      3.10 o 
  -3   1   5       79.24       63.87      7.42 o 
  -2   1   5      178.61      176.96      6.22 o 
  -1   1   5      169.58      133.69      2.58 o 
   0   1   5        0.73        6.33      0.91 o 
   1   1   5       84.06       97.22      2.18 o 
   2   1   5       12.46       13.44      0.88 o 
   3   1   5        0.01        0.38      1.12 o 
   4   1   5        7.08        5.11      1.67 o 
   5   1   5       42.02       44.75      4.82 o 
  -6   2   5       29.81       23.26      4.80 o 
  -5   2   5        3.04        0.78      3.36 o 
  -4   2   5      271.10      269.25      9.26 o 
  -3   2   5        5.85        7.65      1.78 o 
  -2   2   5        0.94        1.55      1.29 o 
  -1   2   5     3121.45     3080.25     54.93 o 
   0   2   5     2050.43     2168.77     43.35 o 
   1   2   5      244.86      264.88      5.77 o 
   2   2   5       34.36       53.17      1.78 o 
   3   2   5      184.42      165.17      4.19 o 
   4   2   5        0.87        2.51      2.01 o 
   5   2   5       56.15       60.97      4.76 o 
  -6   3   5        1.61        0.27      4.43 o 
  -5   3   5       20.80       20.11      3.69 o 
  -4   3   5        0.87       -2.55      2.86 o 
  -3   3   5      107.82      104.70      3.91 o 
  -2   3   5       65.82       56.50      2.32 o 
  -1   3   5       53.86       63.45      2.75 o 
   0   3   5     1305.84     1289.14     23.18 o 
   1   3   5      641.32      645.79     11.77 o 
   2   3   5      540.18      526.75      9.73 o 
   3   3   5       22.83       20.95      1.25 o 
   4   3   5       58.42       63.77      2.79 o 
   5   3   5       22.43       18.43      2.54 o 
  -5   4   5       31.98       31.68      4.21 o 
  -4   4   5       35.84       45.42      3.54 o 
  -3   4   5        9.60       12.03      3.20 o 
  -2   4   5      233.30      214.00      9.59 o 
  -1   4   5      118.95      106.18      2.70 o 
   0   4   5      234.51      241.37      4.65 o 
   1   4   5      940.30      965.70     17.44 o 
   2   4   5      210.36      225.93      4.45 o 
   3   4   5        0.71       -0.77      1.21 o 
   4   4   5      258.45      257.46      6.04 o 
   5   4   5       26.53       30.70      6.44 o 
  -5   5   5      160.27      145.22      6.54 o 
  -4   5   5       38.52       43.13      2.81 o 
  -3   5   5        5.14        2.50      1.72 o 
  -2   5   5      962.13      960.25     22.87 o 
  -1   5   5      290.90      320.00      6.81 o 
   0   5   5      385.02      396.85      6.75 o 
   1   5   5       15.25       24.19      1.47 o 
   2   5   5        7.07        7.99      0.98 o 
   3   5   5       53.32       50.20      1.97 o 
   4   5   5       17.71       18.73      2.23 o 
   5   5   5        9.44        7.48      2.43 o 
  -5   6   5      161.17      158.94      7.11 o 
  -4   6   5        1.63        3.60      2.38 o 
  -3   6   5        7.51        2.90      1.86 o 
  -2   6   5      589.84      602.52     14.64 o 
  -1   6   5     1166.90     1203.98     24.40 o 
   0   6   5        0.45       -0.95      0.63 o 
   1   6   5     1422.57     1390.73     27.97 o 
   2   6   5       39.85       43.01      1.97 o 
   3   6   5       52.90       55.40      3.96 o 
   4   6   5      132.60      133.57      4.32 o 
   5   6   5       20.13       14.58      5.32 o 
  -5   7   5      165.57      202.87     15.49 o 
  -4   7   5       69.40       63.64      5.13 o 
  -3   7   5       60.28       57.32      2.75 o 
  -2   7   5       10.07       14.03      1.64 o 
  -1   7   5      937.77      986.72     18.01 o 
   0   7   5      170.27      178.98      3.29 o 
   1   7   5      158.02      170.26      3.47 o 
   2   7   5        0.06       -0.79      1.06 o 
   3   7   5       83.35       82.54      4.60 o 
   4   7   5       29.68       20.68      2.14 o 
   5   7   5        6.97        4.19      4.41 o 
  -5   8   5       31.13       32.53      2.98 o 
  -4   8   5       40.73       57.56      7.07 o 
  -3   8   5        2.46       -0.73      1.79 o 
  -2   8   5       45.46       57.76      2.46 o 
  -1   8   5       63.57       59.84      1.99 o 
   0   8   5       21.74       24.82      1.14 o 
   1   8   5     1301.93     1350.21     27.21 o 
   2   8   5       53.30       60.69      2.30 o 
   3   8   5       17.38       18.35      1.79 o 
   4   8   5       28.78       26.15      2.36 o 
   5   8   5       53.30       33.05      5.21 o 
  -5   9   5        1.47        5.07      3.04 o 
  -4   9   5        4.50        1.84      2.10 o 
  -3   9   5       10.67       11.43      1.73 o 
  -2   9   5      317.22      303.73      6.84 o 
  -1   9   5      110.65      102.39      2.91 o 
   0   9   5     1222.99     1188.09     19.66 o 
   1   9   5      162.97      181.71      4.22 o 
   2   9   5      218.82      237.61      6.28 o 
   3   9   5       57.76       60.78      2.60 o 
   4   9   5       55.36       61.32      3.90 o 
   5   9   5       10.30       12.40      3.66 o 
  -5  10   5        6.18        9.11      3.19 o 
  -4  10   5      210.80      229.42      6.06 o 
  -3  10   5       58.92       63.14      2.64 o 
  -2  10   5       50.07       62.45      2.73 o 
  -1  10   5       13.45       14.80      1.29 o 
   0  10   5       32.43       21.70      1.42 o 
   1  10   5       27.78       25.63      1.53 o 
   2  10   5        4.36        3.27      1.57 o 
   3  10   5      248.14      240.32      6.59 o 
   4  10   5       61.13       48.42      3.51 o 
   5  10   5        0.35        2.28      3.60 o 
  -5  11   5       72.39       73.45      5.06 o 
  -4  11   5       50.64       54.47      2.89 o 
  -3  11   5        0.11       -0.37      1.75 o 
  -2  11   5       16.96       18.27      1.72 o 
  -1  11   5      136.46      153.49      3.89 o 
   0  11   5      952.79      974.22     17.81 o 
   1  11   5        6.83        5.28      1.29 o 
   2  11   5       73.95       75.61      2.91 o 
   3  11   5      119.90      130.13      4.23 o 
   4  11   5        0.27        1.68      2.92 o 
   5  11   5        0.16        5.09      4.22 o 
  -5  12   5       39.80       42.81      5.57 o 
  -4  12   5       64.55       62.01      3.60 o 
  -3  12   5      125.28      102.94      3.39 o 
  -2  12   5        0.22       -0.07      1.44 o 
  -1  12   5      728.00      705.54     14.78 o 
   0  12   5      117.18      112.96      2.72 o 
   1  12   5      182.33      168.70      4.09 o 
   2  12   5       99.08      100.03      3.99 o 
   3  12   5       48.57       35.94      3.87 o 
   4  12   5        7.39        9.01      3.85 o 
   5  12   5       10.45       12.10      4.09 o 
  -5  13   5       83.10       91.72      6.17 o 
  -4  13   5        0.47       -0.62      2.60 o 
  -3  13   5        0.12        2.25      1.85 o 
  -2  13   5       78.45       81.46      2.83 o 
  -1  13   5       12.09        5.49      1.67 o 
   0  13   5       20.41       15.03      3.09 o 
   1  13   5       48.26       40.84      2.21 o 
   2  13   5        1.83        2.51      1.80 o 
   3  13   5       48.41       48.62      6.28 o 
   4  13   5       16.95       10.12      3.33 o 
  -4  14   5        2.62        1.42      2.69 o 
  -3  14   5        1.17       -0.33      1.87 o 
  -2  14   5        2.04        0.08      1.62 o 
  -1  14   5      539.09      534.24     11.45 o 
   0  14   5       23.29       25.74      2.71 o 
   1  14   5      124.11      131.39      5.15 o 
   2  14   5        1.27        3.33      2.10 o 
   3  14   5        0.16        0.53      2.54 o 
   4  14   5        0.02       -2.59      3.01 o 
  -4  15   5       18.18       12.02      2.97 o 
  -3  15   5        8.55        8.43      2.65 o 
  -2  15   5      131.83      133.49      3.79 o 
  -1  15   5       44.34       42.75      2.06 o 
   0  15   5      546.00      561.25     17.00 o 
   1  15   5       32.79       39.98      4.12 o 
   2  15   5       16.34       15.45      6.24 o 
   3  15   5       10.94        8.97      5.23 o 
   4  15   5       66.05       61.27      4.42 o 
  -4  16   5       37.48       43.87      3.64 o 
  -3  16   5       10.06        8.50      2.82 o 
  -2  16   5       35.03       37.43      2.31 o 
  -1  16   5       73.77       71.34      2.71 o 
   0  16   5        0.18       -1.98      1.86 o 
   1  16   5       15.55       13.98      2.42 o 
   2  16   5        8.31       12.03      5.84 o 
   3  16   5       23.53       14.60      3.25 o 
   4  16   5       63.57       46.82      4.28 o 
  -4  17   5        0.00        0.33      3.10 o 
  -3  17   5        1.61        2.16      2.49 o 
  -2  17   5      197.32      181.01      7.31 o 
  -1  17   5       27.46       20.86      2.18 o 
   0  17   5      170.88      176.42     10.11 o 
   1  17   5       29.84       30.28      5.23 o 
   2  17   5        0.15        2.25      2.58 o 
   3  17   5       31.99       24.03      5.14 o 
   4  17   5       36.96       32.87      4.13 o 
  -4  18   5       36.70       42.27      3.85 o 
  -3  18   5       36.42       31.95      3.23 o 
  -2  18   5       16.09       11.27      2.17 o 
  -1  18   5      270.40      269.21      9.29 o 
   0  18   5       15.95       16.17      6.10 o 
   1  18   5       96.75       90.89      4.41 o 
   2  18   5        3.83        6.43      3.03 o 
   3  18   5        0.06       -0.92      3.07 o 
  -3  19   5       10.97       10.78      3.73 o 
  -2  19   5      112.48      100.73      4.22 o 
  -1  19   5       71.06       63.30      3.25 o 
   0  19   5       26.14       31.88      6.50 o 
   1  19   5       88.54       72.15      4.92 o 
   2  19   5       30.43       29.23      3.41 o 
   3  19   5       38.17       35.71      4.18 o 
  -3  20   5        5.94        7.90      3.13 o 
  -2  20   5       81.83       78.31      7.51 o 
  -1  20   5        5.04        7.65      2.46 o 
   0  20   5        0.00        1.04      3.10 o 
   1  20   5       16.47       24.92      3.39 o 
   2  20   5        0.07        1.07      3.19 o 
   3  20   5        3.58        2.37      3.53 o 
  -3  21   5        9.54       14.71      3.65 o 
  -2  21   5       15.52       12.37      3.63 o 
  -1  21   5       28.27       27.52      2.79 o 
   0  21   5       73.80       73.78      7.61 o 
   1  21   5        5.83        8.74      3.29 o 
   2  21   5        1.37        3.96      3.22 o 
  -2  22   5       11.00        9.97      3.91 o 
  -1  22   5        4.24        3.94      4.24 o 
   0  22   5        0.92        3.50      3.54 o 
   1  22   5        0.09       -2.31      2.97 o 
   2  22   5        1.01       -4.11      3.31 o 
  -1  23   5       84.60       72.87      6.60 o 
   0  23   5      156.45      144.45      7.22 o 
   1  23   5        0.08        2.62      3.24 o 
  -1  24   5       46.87       53.46      6.24 o 
   0  24   5        3.31        3.13      4.80 o 
  -4   0   6       61.77       50.19      5.32 o 
  -2   0   6      511.07      441.00     13.48 o 
   0   0   6       44.48       47.15      3.09 o 
   2   0   6      324.10      333.57      8.19 o 
   4   0   6        0.78       -2.63      2.94 o 
  -5   1   6        0.81        1.94      3.54 o 
  -4   1   6      374.79      404.84     16.25 o 
  -3   1   6      287.46      278.82     21.29 o 
  -2   1   6        6.62        4.90      1.52 o 
  -1   1   6       98.84      104.95      2.22 o 
   0   1   6     1093.21     1173.95     19.39 o 
   1   1   6      162.10      141.45      3.06 o 
   2   1   6      993.63     1005.21     18.15 o 
   3   1   6      185.57      174.53      5.76 o 
   4   1   6        2.24        2.01      1.73 o 
   5   1   6        1.19        3.55      3.80 o 
  -5   2   6       39.60       27.14      6.60 o 
  -4   2   6      106.91      102.08      5.05 o 
  -3   2   6      579.68      551.95     13.76 o 
  -2   2   6      286.99      297.81      7.69 o 
  -1   2   6      782.21      832.56     15.15 o 
   0   2   6        0.17        3.12      1.15 o 
   1   2   6     1173.67     1158.60     20.90 o 
   2   2   6      320.56      297.61      5.75 o 
   3   2   6      540.28      529.96     11.06 o 
   4   2   6       31.86       35.54      2.37 o 
   5   2   6       19.38       19.69      3.35 o 
  -5   3   6       21.34       12.63      3.76 o 
  -4   3   6      470.84      463.33     14.69 o 
  -3   3   6      281.64      268.76     10.48 o 
  -2   3   6      232.79      243.79      6.54 o 
  -1   3   6       12.54       18.51      1.63 o 
   0   3   6      383.20      392.75      7.35 o 
   1   3   6       11.94       12.06      1.94 o 
   2   3   6        3.94        3.24      1.00 o 
   3   3   6       10.51       10.01      1.39 o 
   4   3   6        5.74        3.04      2.17 o 
   5   3   6       23.89       25.67      9.15 o 
  -5   4   6        9.64       13.86      4.18 o 
  -4   4   6        2.43        0.59      3.21 o 
  -3   4   6     1009.03      991.01     23.83 o 
  -2   4   6      518.20      519.76     12.85 o 
  -1   4   6      169.96      142.46      3.08 o 
   0   4   6        6.57        9.50      1.25 o 
   1   4   6      786.30      813.04     14.80 o 
   2   4   6      254.44      282.57      5.48 o 
   3   4   6      127.03      121.63      4.50 o 
   4   4   6       23.03       23.80      2.12 o 
   5   4   6       13.34        8.67      2.59 o 
  -5   5   6       25.11       23.88      5.32 o 
  -4   5   6       14.17        6.99      2.55 o 
  -3   5   6      118.31      118.19      9.15 o 
  -2   5   6      488.85      446.23     15.84 o 
  -1   5   6        0.81        0.36      1.10 o 
   0   5   6      435.81      410.64      7.03 o 
   1   5   6      242.89      244.96      4.80 o 
   2   5   6        5.20        6.24      1.04 o 
   3   5   6        0.32        0.14      1.32 o 
   4   5   6      129.76      132.00      6.47 o 
   5   5   6       15.46       16.49      2.87 o 
  -5   6   6       60.50       58.07      6.38 o 
  -4   6   6      170.59      180.26      6.07 o 
  -3   6   6      240.76      244.04     10.29 o 
  -2   6   6       19.11       11.29      2.64 o 
  -1   6   6      231.87      274.45      6.02 o 
   0   6   6      131.69      131.82      2.62 o 
   1   6   6        0.83        0.80      0.90 o 
   2   6   6        1.00        0.24      1.24 o 
   3   6   6        4.14        4.28      1.50 o 
   4   6   6       32.48       30.19      2.40 o 
   5   6   6       63.42       71.40      4.64 o 
  -5   7   6      205.43      177.92      7.57 o 
  -4   7   6      105.25      126.21     10.68 o 
  -3   7   6       17.04       17.03      2.16 o 
  -2   7   6      565.78      536.20     13.25 o 
  -1   7   6      111.92      103.79      3.48 o 
   0   7   6      156.04      147.75      2.89 o 
   1   7   6        1.25        0.47      0.85 o 
   2   7   6        3.60        3.16      1.29 o 
   3   7   6        0.49        0.26      1.47 o 
   4   7   6        0.01        2.02      2.35 o 
   5   7   6        2.30        1.67      3.43 o 
  -5   8   6       28.81       27.70      3.83 o 
  -4   8   6        0.19       -1.03      3.19 o 
  -3   8   6       79.86       75.11      3.25 o 
  -2   8   6       83.53       91.76      2.96 o 
  -1   8   6     1539.67     1501.97     27.28 o 
   0   8   6       92.95       98.70      2.14 o 
   1   8   6      520.27      506.75      9.43 o 
   2   8   6        0.14        0.51      1.22 o 
   3   8   6       69.20       58.67      2.77 o 
   4   8   6       59.34       56.71      2.58 o 
   5   8   6        2.27        3.13      3.22 o 
  -5   9   6       71.94       74.56      3.68 o 
  -4   9   6        9.62        2.91      2.22 o 
  -3   9   6        2.58        1.66      1.75 o 
  -2   9   6       43.85       30.75      1.86 o 
  -1   9   6       53.51       53.14      1.71 o 
   0   9   6        3.42        0.66      0.92 o 
   1   9   6      113.10      116.35      3.10 o 
   2   9   6       28.57       30.05      1.75 o 
   3   9   6       31.44       31.14      1.96 o 
   4   9   6        0.01       -0.66      2.20 o 
   5   9   6        6.99        3.26      4.33 o 
  -5  10   6       24.77       25.38      3.56 o 
  -4  10   6       18.42       17.56      2.44 o 
  -3  10   6       36.36       49.94      2.51 o 
  -2  10   6       21.60       22.85      2.02 o 
  -1  10   6      229.30      209.02      4.37 o 
   0  10   6      167.88      168.02      3.29 o 
   1  10   6      357.51      372.93      8.04 o 
   2  10   6        0.28        1.83      1.38 o 
   3  10   6       26.33       27.49      2.47 o 
   4  10   6        3.11        3.09      3.29 o 
   5  10   6        2.24       -1.70      3.39 o 
  -5  11   6        8.70       13.32      3.46 o 
  -4  11   6       18.24       18.21      3.42 o 
  -3  11   6       21.57       16.07      2.05 o 
  -2  11   6      115.38      117.35      3.39 o 
  -1  11   6       19.52       26.94      1.65 o 
   0  11   6      227.24      205.50      5.17 o 
   1  11   6      180.68      170.32      4.24 o 
   2  11   6      179.85      175.71      5.80 o 
   3  11   6        9.21       12.12      2.03 o 
   4  11   6        0.12       -0.11      3.05 o 
   5  11   6        8.38        3.97      5.24 o 
  -5  12   6        7.77        7.71      3.49 o 
  -4  12   6        2.13        1.14      2.36 o 
  -3  12   6       13.36        4.31      1.98 o 
  -2  12   6        0.26       -0.58      1.63 o 
  -1  12   6       92.24       98.79      5.07 o 
   0  12   6       45.47       50.43      2.58 o 
   1  12   6        5.92        9.03      3.60 o 
   2  12   6       56.12       59.98      2.83 o 
   3  12   6       11.98        7.15      6.50 o 
   4  12   6        3.81        0.44      3.55 o 
  -4  13   6       11.65        8.73      2.86 o 
  -3  13   6        8.33        3.89      1.97 o 
  -2  13   6      241.32      232.28      5.78 o 
  -1  13   6       13.88       16.08      1.67 o 
   0  13   6      524.29      531.88     14.16 o 
   1  13   6        0.02        1.45      1.56 o 
   2  13   6      126.90      129.00      3.83 o 
   3  13   6        1.67       -1.69      3.37 o 
   4  13   6        0.01       -0.03      3.02 o 
  -4  14   6        0.15       -0.86      2.79 o 
  -3  14   6       66.98       62.12      2.97 o 
  -2  14   6        0.95        0.04      1.75 o 
  -1  14   6       73.10       70.51      5.36 o 
   0  14   6      192.14      197.72      7.43 o 
   1  14   6      212.63      206.31      5.81 o 
   2  14   6       15.53       16.76      1.97 o 
   3  14   6       28.00       30.22      4.64 o 
   4  14   6        0.30       -2.13      3.44 o 
  -4  15   6        1.01       -1.65      3.06 o 
  -3  15   6        5.52        3.39      2.32 o 
  -2  15   6       82.02       82.64      3.05 o 
  -1  15   6       70.82       74.31      2.71 o 
   0  15   6        0.93        1.36      2.09 o 
   1  15   6      570.67      577.27     14.22 o 
   2  15   6       53.04       49.67      3.16 o 
   3  15   6        0.03        3.52      3.10 o 
   4  15   6        0.62       -0.46      3.67 o 
  -4  16   6        5.61        4.09      3.12 o 
  -3  16   6      152.91      164.94      5.61 o 
  -2  16   6       15.88       13.24      2.11 o 
  -1  16   6       11.67       16.81      6.41 o 
   0  16   6       85.93       76.74      3.83 o 
   1  16   6       65.88       62.83      5.13 o 
   2  16   6        0.00        0.73      2.44 o 
   3  16   6        6.95        8.34      3.60 o 
   4  16   6       14.67       12.82      3.74 o 
  -4  17   6       33.51       30.31      3.64 o 
  -3  17   6        5.27        3.49      2.78 o 
  -2  17   6        1.52        2.80      1.99 o 
  -1  17   6        7.63        6.85      2.19 o 
   0  17   6        7.05        5.76      2.45 o 
   1  17   6       37.93       36.98      2.66 o 
   2  17   6        9.98        7.06      2.22 o 
   3  17   6        5.29        2.74      3.13 o 
  -3  18   6       32.20       37.30      3.42 o 
  -2  18   6        2.32       -0.10      2.26 o 
  -1  18   6       13.91        9.52      2.78 o 
   0  18   6      100.83      101.33      4.65 o 
   1  18   6       40.64       42.75     11.29 o 
   2  18   6        1.87       -1.97      2.26 o 
   3  18   6        0.37        4.12      3.31 o 
  -3  19   6        2.16        2.41      3.09 o 
  -2  19   6       96.31      103.86      5.16 o 
  -1  19   6       52.22       56.67      4.71 o 
   0  19   6        0.35       -0.45      2.48 o 
   1  19   6        0.07       -1.43      2.64 o 
   2  19   6      125.51      115.10      4.38 o 
   3  19   6        6.94        4.31      3.79 o 
  -3  20   6       13.60       10.96      3.38 o 
  -2  20   6       87.26       94.19      5.26 o 
  -1  20   6       15.25       14.78      3.19 o 
   0  20   6        9.41        9.22      2.84 o 
   1  20   6        0.69       -2.10      2.79 o 
   2  20   6       14.16       12.30      3.61 o 
  -2  21   6       22.32       24.86      4.01 o 
  -1  21   6       21.95       16.30      3.72 o 
   0  21   6        0.40       -0.87      3.70 o 
   1  21   6        5.46        4.25      3.06 o 
   2  21   6        3.48        2.01      3.34 o 
  -2  22   6       41.99       40.32      5.93 o 
  -1  22   6        3.64        7.04      4.55 o 
   0  22   6        0.03       -0.16      3.26 o 
   1  22   6        6.58        1.75      3.47 o 
  -1  23   6        2.56        0.58      4.71 o 
   0  23   6        0.05        0.17      3.46 o 
   1  23   6        4.55        3.68      3.43 o 
  -5   0   7       36.28       34.22      6.18 o 
  -3   0   7      267.23      266.38     12.84 o 
  -1   0   7       35.85       28.36      4.27 o 
   1   0   7      803.10      794.80     22.83 o 
   3   0   7      470.29      489.04     14.59 o 
   5   0   7        0.02       -0.89      4.10 o 
  -5   1   7       11.92        9.71      4.24 o 
  -4   1   7       96.03      110.77     11.22 o 
  -3   1   7     1163.41     1115.13     32.58 o 
  -2   1   7      167.74      153.02      8.26 o 
  -1   1   7     1373.00     1437.53     23.78 o 
   0   1   7       46.30       66.68      3.29 o 
   1   1   7      242.03      239.51      4.75 o 
   2   1   7       23.44       23.68      3.49 o 
   3   1   7        8.49        8.03      1.45 o 
   4   1   7        1.14       -0.93      2.32 o 
   5   1   7       44.80       50.77      4.39 o 
  -5   2   7        9.41        5.77      3.82 o 
  -4   2   7        7.95        8.59      6.57 o 
  -3   2   7      795.22      767.24     18.79 o 
  -2   2   7      315.12      293.40      7.74 o 
  -1   2   7       77.23      128.19      4.51 o 
   0   2   7     1693.07     1793.56     32.20 o 
   1   2   7      461.90      462.51      8.62 o 
   2   2   7       42.22       39.30      1.68 o 
   3   2   7       36.97       39.43      3.71 o 
   4   2   7       73.30       74.46      3.82 o 
   5   2   7       10.20        7.05      3.69 o 
  -5   3   7        2.17        2.60      3.80 o 
  -4   3   7     1110.34     1095.09     32.25 o 
  -3   3   7        2.39        4.84      2.54 o 
  -2   3   7      166.32      170.04      5.06 o 
  -1   3   7      193.05      192.28      4.05 o 
   0   3   7     1138.06     1095.63     19.86 o 
   1   3   7       68.73       91.82      2.25 o 
   2   3   7       50.38       64.52      1.88 o 
   3   3   7        8.57       13.24      3.62 o 
   4   3   7        0.99       -1.12      2.32 o 
   5   3   7        0.09        2.25      3.68 o 
  -5   4   7       33.11       38.08      6.61 o 
  -4   4   7        1.51        4.20      6.18 o 
  -3   4   7       33.14       36.53      2.69 o 
  -2   4   7       20.39       21.68      2.72 o 
  -1   4   7      217.39      185.19      3.93 o 
   0   4   7      828.49      825.01     15.05 o 
   1   4   7       49.92       49.77      1.75 o 
   2   4   7      217.76      205.85      4.75 o 
   3   4   7       12.12       10.29      1.81 o 
   4   4   7        0.07        1.02      2.07 o 
   5   4   7       10.27        7.30      3.12 o 
  -5   5   7        0.00       -0.59      4.22 o 
  -4   5   7      150.34      146.73      5.19 o 
  -3   5   7        6.10        3.91      2.09 o 
  -2   5   7      141.52      158.59      4.09 o 
  -1   5   7       29.05       27.02      2.50 o 
   0   5   7      365.38      363.59      8.19 o 
   1   5   7       54.67       66.67      2.74 o 
   2   5   7      543.98      521.16     10.94 o 
   3   5   7       88.78       96.53      5.79 o 
   4   5   7        5.35        4.29      2.27 o 
   5   5   7        0.66        1.04      3.07 o 
  -5   6   7       99.36      122.50     20.77 o 
  -4   6   7        4.61        7.59      2.97 o 
  -3   6   7      316.57      335.92      9.03 o 
  -2   6   7      223.44      234.19      5.68 o 
  -1   6   7      103.61       98.05      2.97 o 
   0   6   7      165.34      167.78      3.58 o 
   1   6   7     1240.16     1213.41     21.98 o 
   2   6   7        0.21        0.40      1.61 o 
   3   6   7       72.13       88.88      4.60 o 
   4   6   7       38.89       36.29      2.63 o 
   5   6   7        5.19        6.83      3.60 o 
  -5   7   7       20.98       10.70      4.07 o 
  -4   7   7      155.78      160.24      9.60 o 
  -3   7   7        5.40        5.55      2.17 o 
  -2   7   7      151.17      162.71      4.20 o 
  -1   7   7        9.97       12.50      2.21 o 
   0   7   7        4.56        5.61      1.03 o 
   1   7   7       36.80       40.92      1.61 o 
   2   7   7      407.20      398.06      8.60 o 
   3   7   7      156.52      158.59      4.16 o 
   4   7   7        0.10       -0.17      2.13 o 
   5   7   7        2.99        2.09      3.28 o 
  -5   8   7       33.30       42.15      3.80 o 
  -4   8   7        8.02        1.19      2.58 o 
  -3   8   7       79.38       91.45      3.74 o 
  -2   8   7      183.35      184.78      5.46 o 
  -1   8   7      412.00      400.37     10.09 o 
   0   8   7        1.02        0.65      1.15 o 
   1   8   7        0.02       -1.84      1.32 o 
   2   8   7      239.69      253.63      5.84 o 
   3   8   7        0.60       -0.80      1.70 o 
   4   8   7       19.51       16.54      3.00 o 
   5   8   7       14.25        7.42      3.48 o 
  -5   9   7       12.22        2.62      3.12 o 
  -4   9   7      274.58      250.20      7.95 o 
  -3   9   7        1.60        1.28      2.00 o 
  -2   9   7      250.67      248.08      7.64 o 
  -1   9   7       53.38       53.38      1.86 o 
   0   9   7      463.60      436.10      8.30 o 
   1   9   7       57.18       61.55      2.56 o 
   2   9   7       71.41       84.77      2.74 o 
   3   9   7       28.93       30.62      2.85 o 
   4   9   7        9.57        5.90      2.45 o 
   5   9   7        6.32        0.79      3.84 o 
  -5  10   7       21.70       12.86      3.02 o 
  -4  10   7       26.86       28.91      2.74 o 
  -3  10   7       37.26       29.94      2.47 o 
  -2  10   7       71.96       61.67      2.46 o 
  -1  10   7      128.92      124.50      3.02 o 
   0  10   7       97.67       92.90      4.96 o 
   1  10   7      190.17      191.43      4.60 o 
   2  10   7      159.65      157.63      4.07 o 
   3  10   7        0.44        0.10      1.75 o 
   4  10   7        4.98       10.48      3.01 o 
  -4  11   7       17.57       21.35      2.80 o 
  -3  11   7       26.28       27.90      2.27 o 
  -2  11   7       77.26       80.48      4.30 o 
  -1  11   7        1.54        2.01      1.48 o 
   0  11   7       33.01       38.37      2.92 o 
   1  11   7      274.75      274.22      6.23 o 
   2  11   7       60.62       60.74      3.81 o 
   3  11   7       44.48       36.48      2.41 o 
   4  11   7        4.86        2.23      3.51 o 
  -4  12   7       14.73       13.83      2.65 o 
  -3  12   7       54.74       65.33      3.38 o 
  -2  12   7        7.14        5.75      1.84 o 
  -1  12   7      273.37      269.54     11.38 o 
   0  12   7      798.80      798.42     19.12 o 
   1  12   7        4.53        3.60      1.54 o 
   2  12   7       41.41       44.21      3.61 o 
   3  12   7       19.40       22.79      2.13 o 
   4  12   7        2.42        4.88      3.42 o 
  -4  13   7       15.24        9.46      2.95 o 
  -3  13   7       57.75       48.64      2.74 o 
  -2  13   7       14.81       12.62      1.91 o 
  -1  13   7       61.85       57.97      2.73 o 
   0  13   7        0.07        1.21      1.66 o 
   1  13   7       21.94       23.97      4.17 o 
   2  13   7       83.15       78.16      5.82 o 
   3  13   7        9.86       12.67      4.24 o 
   4  13   7        0.84        0.77      2.96 o 
  -4  14   7        0.01       -0.60      2.94 o 
  -3  14   7        0.14        1.36      2.15 o 
  -2  14   7        9.63       11.96      1.96 o 
  -1  14   7       43.97       46.52      2.78 o 
   0  14   7      261.71      262.71     11.34 o 
   1  14   7        2.25        1.66      1.76 o 
   2  14   7        5.93        4.76      2.09 o 
   3  14   7        1.31       -0.51      2.41 o 
   4  14   7        4.46        1.58      2.74 o 
  -4  15   7       76.67       73.50      4.26 o 
  -3  15   7        0.85       -1.40      2.43 o 
  -2  15   7       38.24       37.72      2.49 o 
  -1  15   7       60.23       61.56      4.53 o 
   0  15   7       27.64       23.82      2.66 o 
   1  15   7       20.60       15.29      3.22 o 
   2  15   7       59.73       50.58      2.71 o 
   3  15   7       16.24       14.95      2.72 o 
   4  15   7        0.10        1.07      2.88 o 
  -4  16   7       15.93       24.22      3.78 o 
  -3  16   7        7.51        4.98      2.35 o 
  -2  16   7        6.87        2.44      2.06 o 
  -1  16   7      238.29      231.97      8.28 o 
   0  16   7       31.96       31.47      3.04 o 
   1  16   7       71.93       65.33      3.14 o 
   2  16   7        1.07        4.16      2.46 o 
   3  16   7        4.11        4.70      2.74 o 
  -3  17   7        0.98       -0.46      2.89 o 
  -2  17   7        6.51        7.93      2.37 o 
  -1  17   7        5.52        6.60      2.62 o 
   0  17   7       27.47       24.83      2.84 o 
   1  17   7       64.54       66.10      3.97 o 
   2  17   7        9.63        9.36      2.52 o 
   3  17   7        2.81        3.43      2.84 o 
  -3  18   7       26.14       29.20      5.54 o 
  -2  18   7        3.30       -1.00      2.80 o 
  -1  18   7       30.93       29.26      3.17 o 
   0  18   7        3.28        1.50      2.53 o 
   1  18   7       40.34       38.72      3.67 o 
   2  18   7        3.44        2.55      2.40 o 
   3  18   7        6.08        8.65      3.06 o 
  -3  19   7        0.00        1.12      3.43 o 
  -2  19   7        6.15        4.60      3.35 o 
  -1  19   7        0.91        0.40      2.76 o 
   0  19   7       18.02       14.78      2.94 o 
   1  19   7       60.67       47.13      3.98 o 
   2  19   7       11.49        6.91      2.59 o 
  -2  20   7       13.32       13.67      4.91 o 
  -1  20   7       30.02       31.80      3.74 o 
   0  20   7        5.24        2.95      2.87 o 
   1  20   7       52.47       43.53      4.08 o 
   2  20   7        2.11        1.63      3.31 o 
  -2  21   7        3.81        4.71      4.91 o 
  -1  21   7       12.96        9.86      3.21 o 
   0  21   7        6.46        6.08      3.41 o 
   1  21   7       11.29       11.49      3.66 o 
  -1  22   7        0.54        0.30      3.22 o 
   0  22   7       19.83       14.09      3.75 o 
   1  22   7        5.49        1.69      3.36 o 
  -4   0   8       23.71       33.30      5.41 o 
  -2   0   8      808.82      810.95     33.91 o 
   0   0   8       77.50       55.80      2.32 o 
   2   0   8      323.43      326.15     10.08 o 
   4   0   8       45.52       36.49      4.60 o 
  -5   1   8        4.06        2.74      4.08 o 
  -4   1   8       28.09       19.00      3.62 o 
  -3   1   8      686.87      694.77     20.99 o 
  -2   1   8     1086.04     1031.88     30.54 o 
  -1   1   8       31.61       44.60      1.87 o 
   0   1   8      217.73      195.61      3.73 o 
   1   1   8       29.56       29.82      3.34 o 
   2   1   8       76.44       89.73      4.02 o 
   3   1   8       59.46       55.98      2.68 o 
   4   1   8        5.69        4.99      2.67 o 
   5   1   8        3.88        3.30      3.53 o 
  -5   2   8       27.64       30.96      4.57 o 
  -4   2   8        0.19        1.48      4.12 o 
  -3   2   8      293.23      280.95      7.94 o 
  -2   2   8        6.01        5.38      2.18 o 
  -1   2   8      642.02      569.19     10.66 o 
   0   2   8       23.34       28.98      1.41 o 
   1   2   8        2.19        1.74      1.20 o 
   2   2   8      184.88      185.84      4.45 o 
   3   2   8       42.51       50.14      6.01 o 
   4   2   8       34.59       38.40      3.49 o 
   5   2   8        3.87        1.80      3.55 o 
  -5   3   8       17.96       12.48      5.70 o 
  -4   3   8      172.75      178.12      7.75 o 
  -3   3   8      659.11      660.76     16.43 o 
  -2   3   8       15.72       17.10      1.89 o 
  -1   3   8        0.77        3.59      1.28 o 
   0   3   8      168.81      179.80      3.82 o 
   1   3   8      242.96      269.27      5.34 o 
   2   3   8       20.04       22.28      2.85 o 
   3   3   8      237.84      228.16      6.32 o 
   4   3   8       99.03      113.26      4.75 o 
   5   3   8        1.56        4.45      3.94 o 
  -5   4   8       21.36       17.88      4.36 o 
  -4   4   8        0.80       -1.68      3.24 o 
  -3   4   8       35.26       36.89      2.79 o 
  -2   4   8       17.83       21.05      2.57 o 
  -1   4   8      422.39      443.22      8.49 o 
   0   4   8       11.05       11.11      1.22 o 
   1   4   8       27.70       21.24      1.33 o 
   2   4   8      360.87      360.68      9.04 o 
   3   4   8        0.01        0.41      1.96 o 
   4   4   8       31.06       32.79      3.36 o 
   5   4   8        0.55        1.20      3.20 o 
  -5   5   8       42.09       36.01      4.69 o 
  -4   5   8       19.97       23.23      2.97 o 
  -3   5   8      102.81       96.31      3.93 o 
  -2   5   8     1513.47     1444.25     29.47 o 
  -1   5   8       39.26       34.69      1.57 o 
   0   5   8        7.63        6.99      1.18 o 
   1   5   8      319.36      305.15      6.01 o 
   2   5   8      102.85      121.15      3.88 o 
   3   5   8       47.36       46.59      2.81 o 
   4   5   8        8.88        7.84      2.34 o 
   5   5   8        0.57       -3.34      3.47 o 
  -5   6   8       22.85       23.58      4.51 o 
  -4   6   8       10.27        6.55      2.78 o 
  -3   6   8        0.58       -2.30      2.53 o 
  -2   6   8      252.11      242.83      9.06 o 
  -1   6   8       85.36       91.67      3.05 o 
   0   6   8       17.23       20.14      2.16 o 
   1   6   8       51.63       59.78      1.89 o 
   2   6   8      754.28      766.71     18.22 o 
   3   6   8       17.61       15.88      2.01 o 
   4   6   8       14.75       12.51      2.59 o 
  -5   7   8      140.40      131.74      6.91 o 
  -4   7   8        1.64        2.46      2.74 o 
  -3   7   8        4.06        1.49      2.29 o 
  -2   7   8      802.19      732.43     17.94 o 
  -1   7   8       63.72       76.19      2.93 o 
   0   7   8       12.92       14.16      1.27 o 
   1   7   8       75.29       71.41      3.68 o 
   2   7   8        6.74        5.86      1.67 o 
   3   7   8       80.13       73.18      3.07 o 
   4   7   8       30.46       30.49      2.76 o 
  -5   8   8       38.61       46.68      5.11 o 
  -4   8   8        6.89        4.08      2.81 o 
  -3   8   8       16.97       19.18      3.71 o 
  -2   8   8       17.92       20.03      3.92 o 
  -1   8   8      119.93      116.28      3.39 o 
   0   8   8       30.63       26.51      1.52 o 
   1   8   8      439.71      432.75      9.28 o 
   2   8   8       13.46       16.31      1.70 o 
   3   8   8       44.45       37.92      4.58 o 
   4   8   8        2.43        3.14      2.60 o 
  -4   9   8        1.59        6.22      2.88 o 
  -3   9   8       25.40       25.80      2.70 o 
  -2   9   8      105.18      106.96      3.44 o 
  -1   9   8        0.81        0.91      1.53 o 
   0   9   8       81.86       88.94      2.45 o 
   1   9   8      288.36      313.97      7.00 o 
   2   9   8        8.04        8.48      1.63 o 
   3   9   8      146.58      143.33      4.73 o 
   4   9   8        2.00       -0.79      2.44 o 
  -4  10   8       57.95       49.07      3.20 o 
  -3  10   8       43.88       35.27      2.46 o 
  -2  10   8       44.47       41.54      2.32 o 
  -1  10   8      590.94      575.43     14.27 o 
   0  10   8        4.09        3.00      1.76 o 
   1  10   8      206.11      214.06      5.18 o 
   2  10   8      167.33      167.58      4.43 o 
   3  10   8       83.19       88.29      4.30 o 
   4  10   8       11.54        8.20      3.19 o 
  -4  11   8       87.84       84.96      3.81 o 
  -3  11   8        0.16        0.84      2.16 o 
  -2  11   8       26.34       25.42      2.14 o 
  -1  11   8        4.41        4.26      2.67 o 
   0  11   8      350.91      349.67      9.98 o 
   1  11   8        3.56        2.35      1.52 o 
   2  11   8        0.70       -0.31      1.71 o 
   3  11   8        7.43        7.28      2.43 o 
   4  11   8       10.39        9.93      3.32 o 
  -4  12   8        0.12       -0.64      2.54 o 
  -3  12   8       34.83       43.58      2.80 o 
  -2  12   8      217.60      205.42      5.37 o 
  -1  12   8      107.89      106.66      4.29 o 
   0  12   8       50.74       48.94      3.15 o 
   1  12   8        0.11       -2.28      1.52 o 
   2  12   8      140.80      135.40      7.18 o 
   3  12   8       10.60        9.07      2.16 o 
   4  12   8       13.71       14.17      3.82 o 
  -4  13   8       95.59       96.09      4.30 o 
  -3  13   8       61.28       50.03      4.79 o 
  -2  13   8       50.63       56.48      3.51 o 
  -1  13   8       20.69       23.76      2.83 o 
   0  13   8       11.80        9.04      1.98 o 
   1  13   8        0.27        0.39      1.67 o 
   2  13   8        0.92        2.81      1.73 o 
   3  13   8        1.44        1.87      2.49 o 
   4  13   8        5.00        7.29      3.87 o 
  -4  14   8       31.84       25.67      3.19 o 
  -3  14   8       40.21       42.32      2.99 o 
  -2  14   8       57.77       62.95      4.95 o 
  -1  14   8        0.54        1.39      2.62 o 
   0  14   8      132.38      124.96      5.29 o 
   1  14   8        1.03        2.61      1.71 o 
   2  14   8       84.50       92.66      3.22 o 
   3  14   8        0.05       -1.26      2.56 o 
  -3  15   8       19.77       20.70      2.66 o 
  -2  15   8        7.77        5.35      2.39 o 
  -1  15   8       81.22       69.36      3.95 o 
   0  15   8       12.93       15.74      4.23 o 
   1  15   8       39.75       32.94      2.91 o 
   2  15   8        0.43       -2.77      2.03 o 
   3  15   8       17.42       22.34      3.00 o 
  -3  16   8        1.48        3.39      2.54 o 
  -2  16   8        0.13        3.55      2.73 o 
  -1  16   8      337.74      347.28     11.45 o 
   0  16   8       16.33       19.79      2.83 o 
   1  16   8       62.76       66.50      3.25 o 
   2  16   8       10.73        8.59      2.79 o 
   3  16   8        1.16        1.53      2.86 o 
  -3  17   8        0.69        1.10      2.59 o 
  -2  17   8       72.49       56.57      4.25 o 
  -1  17   8        3.39        5.56      3.69 o 
   0  17   8       26.10       29.58      7.90 o 
   1  17   8       15.41       20.81      3.08 o 
   2  17   8       12.37       18.23      5.16 o 
   3  17   8       10.93        9.65      3.10 o 
  -2  18   8        5.15        0.79      3.36 o 
  -1  18   8       38.49       31.09      4.69 o 
   0  18   8       20.00       16.22      3.15 o 
   1  18   8        3.62        1.13      3.65 o 
   2  18   8        5.13        3.85      3.08 o 
  -2  19   8        2.72        4.15      3.60 o 
  -1  19   8        0.59        0.11      4.67 o 
   0  19   8       18.22       16.73      3.44 o 
   1  19   8       17.94       14.03      3.28 o 
   2  19   8       17.89       18.43      3.60 o 
  -2  20   8       40.25       33.40      5.17 o 
  -1  20   8        0.54        0.46      3.10 o 
   0  20   8        8.86       10.45      4.74 o 
   1  20   8        0.42       -1.02      3.18 o 
  -1  21   8        2.22        2.35      3.36 o 
   0  21   8        0.94        6.76      3.32 o 
  -5   0   9       13.04       14.34      6.49 o 
  -3   0   9      316.39      335.81     16.00 o 
  -1   0   9       40.90       36.16      2.22 o 
   1   0   9        9.83       12.51      2.03 o 
   3   0   9      335.71      305.20     14.28 o 
  -5   1   9        0.90       -0.40      4.35 o 
  -4   1   9        5.90        2.19      3.53 o 
  -3   1   9      763.90      810.99     24.37 o 
  -2   1   9        1.58        2.79      2.07 o 
  -1   1   9       74.58       64.36      2.33 o 
   0   1   9       41.17       45.67      1.77 o 
   1   1   9      294.75      277.97      6.24 o 
   2   1   9       31.00       31.66      2.48 o 
   3   1   9      133.09      129.37      5.00 o 
   4   1   9       14.48        9.09      3.23 o 
  -5   2   9        1.70        3.79      6.46 o 
  -4   2   9       30.99       31.56      4.07 o 
  -3   2   9       70.89       73.52      5.02 o 
  -2   2   9      322.11      329.29      7.59 o 
  -1   2   9       69.59       62.11      2.49 o 
   0   2   9      279.97      268.43      5.48 o 
   1   2   9        2.25        0.64      1.34 o 
   2   2   9       98.95       98.12      2.95 o 
   3   2   9       10.29       11.55      2.97 o 
   4   2   9       67.85       74.14      4.48 o 
  -5   3   9        9.81       14.59      4.66 o 
  -4   3   9       13.19       10.52      3.92 o 
  -3   3   9        0.29        0.15      2.39 o 
  -2   3   9      272.10      267.60      7.28 o 
  -1   3   9        7.18        8.97      1.58 o 
   0   3   9        0.08       -0.03      1.80 o 
   1   3   9        1.85        3.54      1.45 o 
   2   3   9       10.59        9.08      1.99 o 
   3   3   9      126.69      126.69     10.37 o 
   4   3   9        3.56        1.08      2.82 o 
  -4   4   9       68.08       75.52      7.15 o 
  -3   4   9        2.50        4.11      2.63 o 
  -2   4   9       10.28        9.42      1.85 o 
  -1   4   9      144.65      131.19      3.28 o 
   0   4   9      426.09      404.89      7.85 o 
   1   4   9       38.85       46.02      2.02 o 
   2   4   9       64.41       62.63      4.75 o 
   3   4   9       28.49       21.69      2.45 o 
   4   4   9      103.53      107.81      4.87 o 
  -4   5   9        0.98        3.56      3.09 o 
  -3   5   9       60.67       68.55      3.68 o 
  -2   5   9     1294.11     1277.25     26.22 o 
  -1   5   9      568.54      559.32     10.59 o 
   0   5   9       25.86       31.27      1.76 o 
   1   5   9      143.84      149.10      8.31 o 
   2   5   9        7.42        3.49      2.22 o 
   3   5   9       45.54       44.78      2.75 o 
   4   5   9       10.20        9.43      2.73 o 
  -4   6   9        4.94        7.88      3.00 o 
  -3   6   9      138.21      128.79      5.83 o 
  -2   6   9       53.75       55.84      2.58 o 
  -1   6   9      109.47      126.81      3.50 o 
   0   6   9       13.53       12.58      1.38 o 
   1   6   9       17.36       19.67      1.81 o 
   2   6   9       37.98       42.19      3.25 o 
   3   6   9       43.79       33.95      5.28 o 
   4   6   9        8.99        8.12      2.61 o 
  -4   7   9       30.15       24.87      3.44 o 
  -3   7   9       80.04       88.59      4.21 o 
  -2   7   9       44.82       60.59      6.35 o 
  -1   7   9      113.09      108.70      5.45 o 
   0   7   9      137.57      144.32      3.43 o 
   1   7   9      285.01      297.20      6.74 o 
   2   7   9       96.23      102.64      7.44 o 
   3   7   9        8.55        8.65      2.11 o 
   4   7   9        1.63       -1.40      2.37 o 
  -4   8   9        0.46       -0.85      2.97 o 
  -3   8   9      120.67      116.76      4.68 o 
  -2   8   9        8.69       16.42      2.75 o 
  -1   8   9       77.46       67.66      2.66 o 
   0   8   9      153.83      162.58      3.79 o 
   1   8   9      580.89      602.11     14.56 o 
   2   8   9        8.58        8.92      2.19 o 
   3   8   9       11.82       14.45      3.01 o 
   4   8   9        6.93        9.25      2.52 o 
  -4   9   9      181.23      213.53      7.14 o 
  -3   9   9       20.51       15.76      2.88 o 
  -2   9   9        0.02       -2.31      1.95 o 
  -1   9   9      408.44      429.61      9.45 o 
   0   9   9      203.95      216.25      5.24 o 
   1   9   9       33.02       35.88      2.35 o 
   2   9   9        0.01        0.16      2.00 o 
   3   9   9        0.06        1.03      2.25 o 
   4   9   9        0.02        1.23      2.80 o 
  -4  10   9       42.79       41.56      3.40 o 
  -3  10   9        8.12        4.42      2.31 o 
  -2  10   9        4.70        3.71      2.25 o 
  -1  10   9       80.07       85.57      3.53 o 
   0  10   9        7.03        4.88      1.58 o 
   1  10   9       81.98       88.38      2.95 o 
   2  10   9       66.61       70.65      3.23 o 
   3  10   9        1.00        2.87      2.19 o 
   4  10   9       12.07       10.40      4.06 o 
  -4  11   9       98.46      104.04      5.81 o 
  -3  11   9       34.57       33.92      3.42 o 
  -2  11   9        0.71        2.01      2.55 o 
  -1  11   9      321.04      335.20     11.41 o 
   0  11   9       52.25       51.75      4.15 o 
   1  11   9        2.42        2.79      1.72 o 
   2  11   9       58.37       50.19      4.14 o 
   3  11   9       16.52       15.39      2.76 o 
   4  11   9        2.67       -1.63      3.72 o 
  -4  12   9        0.49       -1.24      2.89 o 
  -3  12   9       55.15       54.55      3.23 o 
  -2  12   9       32.32       28.91      2.89 o 
  -1  12   9       29.17       32.94      2.64 o 
   0  12   9      501.85      512.71     13.58 o 
   1  12   9       12.29       12.37      2.01 o 
   2  12   9        3.82        5.21      1.92 o 
   3  12   9        1.92        0.22      2.63 o 
  -3  13   9        0.66        1.35      2.62 o 
  -2  13   9        2.01        3.31      2.53 o 
  -1  13   9      160.28      160.14      6.56 o 
   0  13   9       34.11       31.45      3.20 o 
   1  13   9       49.46       49.92      2.51 o 
   2  13   9        3.97        3.73      2.08 o 
   3  13   9       49.61       53.83      8.07 o 
  -3  14   9      145.82      157.54      5.69 o 
  -2  14   9       63.58       60.98      3.67 o 
  -1  14   9       24.76       29.65      5.93 o 
   0  14   9        3.35        0.99      2.49 o 
   1  14   9        4.89        2.87      1.94 o 
   2  14   9       20.31       23.30      3.63 o 
   3  14   9        3.63        1.63      3.20 o 
  -3  15   9       62.69       55.61      3.94 o 
  -2  15   9       57.63       71.18      8.37 o 
  -1  15   9        1.00        3.40      4.53 o 
   0  15   9       23.66       21.23      2.94 o 
   1  15   9        1.04        0.18      2.24 o 
   2  15   9        5.31        3.97      2.25 o 
   3  15   9        2.81        3.66      3.66 o 
  -3  16   9       17.43       11.43      3.20 o 
  -2  16   9       25.42       33.01      4.94 o 
  -1  16   9       34.08       27.92      3.35 o 
   0  16   9       60.15       60.44      3.92 o 
   1  16   9       13.45       15.99      3.02 o 
   2  16   9        6.90        7.99      2.56 o 
  -2  17   9       43.95       46.34      7.63 o 
  -1  17   9        0.60        3.59      3.01 o 
   0  17   9        3.08        1.74      2.86 o 
   1  17   9        3.48        3.26      2.96 o 
   2  17   9        1.04        1.49      2.90 o 
  -2  18   9        4.11        5.48      3.44 o 
  -1  18   9       19.10       21.78      3.49 o 
   0  18   9        9.02       10.98      3.73 o 
   1  18   9        1.98        2.49      3.07 o 
   2  18   9        3.26        2.48      2.89 o 
  -1  19   9        2.48        2.08      3.62 o 
   0  19   9        0.18       -1.46      3.42 o 
   1  19   9       17.67       25.23      3.98 o 
   0  20   9        0.09        0.90      3.62 o 
  -4   0  10       68.14       66.19      7.24 o 
  -2   0  10       56.36       55.34      5.66 o 
   0   0  10        0.65        0.35      2.13 o 
   2   0  10      114.46      125.62      5.11 o 
   4   0  10        3.24        0.72      4.35 o 
  -4   1  10       81.45       92.63      6.22 o 
  -3   1  10       78.57       76.62      6.39 o 
  -2   1  10       14.56       20.01      5.28 o 
  -1   1  10       49.85       56.25      2.18 o 
   0   1  10        1.90        1.95      1.80 o 
   1   1  10       54.11       52.58      2.84 o 
   2   1  10        5.19        3.69      1.63 o 
   3   1  10       27.07       31.35      6.49 o 
   4   1  10       56.86       47.54      5.82 o 
  -4   2  10       46.81       48.24      7.81 o 
  -3   2  10        9.73        8.35      3.42 o 
  -2   2  10      135.71      130.42      3.99 o 
  -1   2  10        0.03       -2.39      1.59 o 
   0   2  10       11.05       11.80      1.65 o 
   1   2  10       16.97       13.67      1.92 o 
   2   2  10       35.75       36.87      2.55 o 
   3   2  10       68.59       67.42      3.27 o 
   4   2  10        0.20       -0.54      3.07 o 
  -4   3  10       51.75       64.00      6.74 o 
  -3   3  10       15.98       14.93      5.77 o 
  -2   3  10        0.02       -0.91      1.90 o 
  -1   3  10      422.55      413.23      8.15 o 
   0   3  10       28.18       23.85      3.00 o 
   1   3  10      214.93      211.95      5.11 o 
   2   3  10       26.60       24.12      3.46 o 
   3   3  10        3.83        4.55      4.38 o 
   4   3  10       22.11       17.33      3.60 o 
  -4   4  10        7.81        8.11      4.07 o 
  -3   4  10       18.92       17.20      2.85 o 
  -2   4  10       10.21       13.79      2.09 o 
  -1   4  10       35.13       34.94      2.67 o 
   0   4  10      242.19      214.25      5.21 o 
   1   4  10        3.05        1.84      1.64 o 
   2   4  10      230.61      218.95      6.26 o 
   3   4  10        0.46       -0.21      2.37 o 
   4   4  10        1.86       -1.23      3.41 o 
  -4   5  10       58.56       58.65     10.59 o 
  -3   5  10       34.48       30.14      3.27 o 
  -2   5  10      240.36      242.30      6.11 o 
  -1   5  10      144.95      153.81      3.77 o 
   0   5  10       24.61       23.66      1.73 o 
   1   5  10       23.94       23.59      2.13 o 
   2   5  10       39.49       37.26      3.00 o 
   3   5  10       21.45       22.98      2.44 o 
   4   5  10        2.84       -0.27      3.82 o 
  -4   6  10        0.34       -1.90      3.38 o 
  -3   6  10        1.36       -1.31      2.66 o 
  -2   6  10      211.06      223.36     12.10 o 
  -1   6  10      157.65      148.19      3.68 o 
   0   6  10      535.80      528.03     11.24 o 
   1   6  10        1.03        0.62      1.93 o 
   2   6  10       13.45        8.93      2.06 o 
   3   6  10        2.75        3.49      2.37 o 
   4   6  10       33.92       38.73      4.12 o 
  -4   7  10       63.93       53.10      3.99 o 
  -3   7  10        0.04       -3.50      2.67 o 
  -2   7  10       32.50       37.34      3.05 o 
  -1   7  10      234.93      221.43      5.16 o 
   0   7  10       55.06       53.52      3.60 o 
   1   7  10        5.56        1.01      1.98 o 
   2   7  10        0.63        1.41      2.12 o 
   3   7  10        0.01       -1.36      2.31 o 
   4   7  10        2.85        4.54      3.05 o 
  -4   8  10       35.80       38.94      4.07 o 
  -3   8  10       13.68       14.82      4.05 o 
  -2   8  10      203.47      214.85      6.66 o 
  -1   8  10       20.89       14.86      1.96 o 
   0   8  10      193.56      197.20      5.29 o 
   1   8  10      245.24      245.95      7.11 o 
   2   8  10       25.89       21.00      2.33 o 
   3   8  10        6.02        5.28      2.47 o 
  -4   9  10       49.62       71.97      4.43 o 
  -3   9  10        0.03        0.13      2.80 o 
  -2   9  10       53.82       59.85      3.37 o 
  -1   9  10     1321.79     1393.82     34.03 o 
   0   9  10       89.94       97.01      3.13 o 
   1   9  10        0.80        2.30      1.96 o 
   2   9  10       43.55       45.44      2.91 o 
   3   9  10       28.21       30.91      6.13 o 
  -3  10  10       25.18       20.21      3.12 o 
  -2  10  10        0.52       -0.19      2.63 o 
  -1  10  10       22.73       25.14      2.54 o 
   0  10  10      106.24      116.04      3.51 o 
   1  10  10       41.19       38.01      2.78 o 
   2  10  10        0.07       -0.02      2.43 o 
   3  10  10       31.51       23.59      3.28 o 
  -3  11  10       34.83       27.05      4.53 o 
  -2  11  10       58.21       43.58      3.31 o 
  -1  11  10      340.93      342.79     11.58 o 
   0  11  10        0.30        1.01      1.86 o 
   1  11  10        5.20        2.87      1.92 o 
   2  11  10        0.09        1.00      2.52 o 
   3  11  10       38.23       40.68      4.67 o 
  -3  12  10       15.97       11.15      4.17 o 
  -2  12  10       12.59       10.70      2.86 o 
  -1  12  10       16.01       21.20      4.09 o 
   0  12  10      186.08      193.95      5.83 o 
   1  12  10        2.57        4.68      1.94 o 
   2  12  10       15.44       14.62      3.49 o 
   3  12  10        0.01        0.27      2.78 o 
  -3  13  10       41.91       51.33      3.97 o 
  -2  13  10        9.34        8.94      2.74 o 
  -1  13  10        8.81        6.16      3.10 o 
   0  13  10      326.26      297.71     14.45 o 
   1  13  10       91.62       97.78      4.67 o 
   2  13  10       19.47       14.24      2.75 o 
   3  13  10        0.35        0.39      2.84 o 
  -3  14  10        3.39        6.63      3.23 o 
  -2  14  10       15.73       17.61      3.27 o 
  -1  14  10        1.30        1.40      3.14 o 
   0  14  10       22.40       24.72      3.59 o 
   1  14  10       38.92       44.89      4.17 o 
   2  14  10        1.73        3.31      2.70 o 
  -2  15  10        1.96       -3.18      3.47 o 
  -1  15  10        4.40        4.05      3.15 o 
   0  15  10      118.07      112.38      9.43 o 
   1  15  10       74.78       69.83      3.63 o 
   2  15  10       29.96       35.03      4.86 o 
  -2  16  10        1.28        3.82      3.41 o 
  -1  16  10        3.39        4.69      3.16 o 
   0  16  10        0.30        1.68      3.01 o 
   1  16  10        0.06        0.45      2.99 o 
   2  16  10        1.18        1.81      2.69 o 
  -1  17  10       47.62       41.90      4.31 o 
   0  17  10       12.36        9.11      3.54 o 
   1  17  10        2.86        1.18      3.47 o 
  -1  18  10        0.03        2.76      5.91 o 
   0  18  10       15.87       21.03      4.09 o 
  -3   0  11        0.12        4.05      5.16 o 
  -1   0  11      104.63      106.10     11.31 o 
   1   0  11      386.84      368.92     11.70 o 
   3   0  11      422.39      415.66     18.63 o 
  -4   1  11        0.56       -0.83      4.18 o 
  -3   1  11       14.37       10.30      3.90 o 
  -2   1  11       25.21       25.36      3.61 o 
  -1   1  11       70.20       76.69      3.50 o 
   0   1  11      105.90      108.48      3.36 o 
   1   1  11      213.19      204.79      5.11 o 
   2   1  11        0.46       -0.61      1.97 o 
   3   1  11       14.93       11.86      3.27 o 
  -4   2  11       60.20       57.41      5.62 o 
  -3   2  11       10.42       13.91      4.15 o 
  -2   2  11      158.55      178.57      5.02 o 
  -1   2  11       37.39       36.16      2.44 o 
   0   2  11       17.16       20.93      2.04 o 
   1   2  11      111.52      109.59      3.60 o 
   2   2  11       96.86      102.32      3.99 o 
   3   2  11       16.39       17.52      3.13 o 
  -4   3  11        9.13       11.43      4.48 o 
  -3   3  11       15.21       22.40      4.37 o 
  -2   3  11       75.52       65.69      3.04 o 
  -1   3  11        5.36        5.15      1.94 o 
   0   3  11      147.14      140.86      6.45 o 
   1   3  11       40.67       39.47      2.41 o 
   2   3  11        0.00        0.60      2.18 o 
   3   3  11        3.09        2.38      2.31 o 
  -4   4  11       22.44       37.23      4.90 o 
  -3   4  11        2.85        7.35      3.13 o 
  -2   4  11      226.58      252.81      6.67 o 
  -1   4  11       29.40       37.36      3.02 o 
   0   4  11        4.58        2.83      1.81 o 
   1   4  11       49.33       49.12      6.25 o 
   3   4  11        0.02        1.19      2.64 o 
  -4   5  11       19.48       26.62      4.77 o 
  -3   5  11      157.64      168.72      9.87 o 
  -2   5  11       17.68       20.86      2.74 o 
  -1   5  11       25.00       20.19      2.04 o 
   0   5  11       36.96       35.98      2.88 o 
   1   5  11       77.56       76.77      3.30 o 
   2   5  11        6.26        4.61      2.27 o 
   3   5  11       24.41       29.98      3.00 o 
  -3   6  11        0.02        0.01      3.85 o 
  -2   6  11       55.63       60.05      5.50 o 
  -1   6  11        0.62        0.44      1.79 o 
   0   6  11        5.79        4.59      1.85 o 
   1   6  11       15.83       13.28      2.30 o 
   2   6  11       12.41       10.71      2.42 o 
   3   6  11        1.49        1.28      2.76 o 
  -3   7  11      156.16      173.72      8.01 o 
  -2   7  11       15.81       13.98      2.75 o 
  -1   7  11        6.43        5.98      2.42 o 
   0   7  11        0.64       -0.53      2.12 o 
   1   7  11       57.84       59.66      5.90 o 
   2   7  11       26.04       23.38      4.72 o 
   3   7  11       28.08       24.62      3.14 o 
  -3   8  11        0.53        1.61      3.27 o 
  -2   8  11       64.80       66.19      3.80 o 
  -1   8  11       52.53       53.58      2.80 o 
   0   8  11       15.30       16.54      2.56 o 
   1   8  11      100.30      108.35      4.09 o 
   2   8  11        3.39        1.70      2.41 o 
   3   8  11        0.18       -0.61      2.87 o 
  -3   9  11        6.24        5.16      3.82 o 
  -2   9  11       21.84       16.86      2.92 o 
  -1   9  11      136.71      138.40     10.20 o 
   0   9  11       30.12       26.10      2.27 o 
   1   9  11       22.51       21.82      2.46 o 
   2   9  11        9.57        6.94      3.43 o 
   3   9  11        0.01        0.72      2.82 o 
  -3  10  11       34.02       27.86      3.93 o 
  -2  10  11      124.67      127.77     10.08 o 
  -1  10  11       51.87       47.94      4.47 o 
   0  10  11      156.57      166.57      4.65 o 
   1  10  11        1.02        0.70      2.22 o 
   2  10  11       25.79       26.94      3.63 o 
   3  10  11        0.00        1.57      2.73 o 
  -3  11  11        0.55        2.14      3.46 o 
  -2  11  11       21.93       23.80      3.33 o 
  -1  11  11       16.14       20.28      3.49 o 
   0  11  11        3.31        1.12      2.19 o 
   1  11  11        8.56        8.12      2.81 o 
   2  11  11        8.87        4.60      2.87 o 
  -2  12  11       27.91       26.45      3.59 o 
  -1  12  11        6.86       12.17      8.04 o 
   0  12  11        5.50        5.73      2.90 o 
   1  12  11        4.57        3.86      2.52 o 
   2  12  11        5.40        2.47      2.74 o 
  -2  13  11        1.83        4.14      3.49 o 
  -1  13  11       85.46       76.21      4.61 o 
   0  13  11       98.76       88.96     10.31 o 
   1  13  11       78.70       93.18      4.14 o 
   2  13  11        0.08       -0.61      2.66 o 
  -2  14  11        5.73        6.19      3.97 o 
  -1  14  11        0.01       -3.21      3.12 o 
   0  14  11       80.92       95.90      5.06 o 
   1  14  11       14.23       12.12      3.06 o 
  -1  15  11       40.25       36.70      3.95 o 
   0  15  11       14.04       12.47      3.73 o 
   1  15  11       12.06       12.23      5.42 o 
  -1  16  11        1.89       -0.47      3.44 o 
   0  16  11       85.93       98.16      8.51 o 
   0   0  12      196.12      216.26      7.82 o 
   2   0  12       77.58       77.00      6.04 o 
  -3   1  12       25.31       25.90      5.38 o 
  -2   1  12       52.54       44.46      4.27 o 
  -1   1  12       17.29       18.65      2.44 o 
   0   1  12        1.62        4.18      2.14 o 
   1   1  12        0.82       -0.91      1.82 o 
   2   1  12        9.09        7.04      2.43 o 
   3   1  12        2.49       -2.11      3.09 o 
  -3   2  12        0.05       -1.78      4.40 o 
  -2   2  12       21.81       29.98      3.06 o 
  -1   2  12       14.13       11.68      2.16 o 
   0   2  12        5.60        2.66      1.98 o 
   1   2  12       27.31       26.67      4.26 o 
   2   2  12       30.59       31.22      2.83 o 
   3   2  12        4.25        1.42      3.41 o 
  -3   3  12       42.03       53.16      4.98 o 
  -2   3  12        9.83        7.43      2.60 o 
  -1   3  12       31.56       37.52      3.32 o 
   0   3  12       57.48       54.03      4.84 o 
   1   3  12        5.33        3.59      2.20 o 
   2   3  12        0.27        0.69      2.30 o 
   3   3  12        5.83        9.31      3.25 o 
  -3   4  12        3.28        2.14      3.21 o 
  -2   4  12        1.59        4.06      2.41 o 
  -1   4  12       30.78       39.62      2.88 o 
   0   4  12       17.00       22.72      2.19 o 
   1   4  12        0.01       -1.20      2.14 o 
   2   4  12        2.85        0.92      2.47 o 
   3   4  12        2.33        5.26      3.53 o 
  -3   5  12       36.30       44.03      4.57 o 
  -2   5  12       67.37       53.63      3.81 o 
  -1   5  12       97.92       94.97      3.61 o 
   0   5  12       28.40       29.74      2.49 o 
   1   5  12       49.58       55.59      3.09 o 
   2   5  12        4.56        5.86      2.58 o 
   3   5  12        0.20       -0.17      2.62 o 
  -3   6  12        0.23        0.05      3.28 o 
  -2   6  12       77.12       79.81      4.15 o 
  -1   6  12        2.83       -0.37      2.16 o 
   0   6  12      124.82      128.62      8.56 o 
   1   6  12        1.54       -1.77      2.21 o 
   2   6  12        5.88        8.69      2.54 o 
  -3   7  12        2.09        1.84      3.36 o 
  -2   7  12       76.09       73.46      4.22 o 
  -1   7  12        0.70        1.90      2.34 o 
   0   7  12       38.26       41.71      2.88 o 
   1   7  12        0.21       -1.32      2.37 o 
   2   7  12       14.93       15.23      2.67 o 
  -2   8  12        1.16        1.51      2.97 o 
  -1   8  12        4.57        3.42      4.06 o 
   0   8  12       35.20       32.00      2.92 o 
   1   8  12        3.85        3.50      2.41 o 
   2   8  12        0.13       -0.99      2.64 o 
  -2   9  12        0.04        0.63      3.19 o 
  -1   9  12        0.42       -0.25      3.11 o 
   0   9  12       44.15       44.62      3.31 o 
   1   9  12       56.84       53.86      3.23 o 
   2   9  12        0.29        1.16      2.91 o 
  -2  10  12        7.66        9.54      3.15 o 
  -1  10  12       48.30       41.53      8.50 o 
   0  10  12        2.24        3.68      2.63 o 
   1  10  12        5.31        8.49      2.77 o 
   2  10  12        0.62        0.78      2.83 o 
  -2  11  12        2.42        1.04      3.33 o 
  -1  11  12        2.06        1.34      3.26 o 
   0  11  12        8.58       10.67      3.43 o 
   1  11  12       40.73       43.15      4.62 o 
  -1  12  12       11.29       13.83      3.54 o 
   0  12  12       31.91       32.00      5.63 o 
   1  12  12       16.24       12.21      2.99 o 
  -1  13  12        0.07        1.54      3.84 o 
   0  13  12      151.12      166.75     10.15 o 
   1  13  12        1.57        3.68      2.98 o 
  -1   0  13        1.12        0.00      3.59 o 
   1   0  13        3.91        2.60      4.77 o 
  -2   1  13        0.02        5.90      5.13 o 
  -1   1  13      220.15      217.24      5.92 o 
   0   1  13       74.41       77.19      3.45 o 
   1   1  13       25.46       24.56      3.51 o 
   2   1  13        7.25        2.49      3.07 o 
  -2   2  13       73.77       79.67      7.14 o 
  -1   2  13        1.71        0.72      2.29 o 
   0   2  13       30.34       31.68      2.62 o 
   1   2  13       32.32       32.71      3.01 o 
   2   2  13        0.00       -1.84      2.65 o 
  -2   3  13       14.93       17.42      4.47 o 
  -1   3  13       91.85       90.15      5.07 o 
   0   3  13        8.66        3.26      2.37 o 
   1   3  13       71.97       76.61      3.79 o 
   2   3  13       26.22       21.06      3.15 o 
  -2   4  13       55.58       54.18      4.15 o 
  -1   4  13       30.86       39.20      2.82 o 
   0   4  13       44.86       38.62      2.75 o 
   1   4  13        0.86        2.30      2.81 o 
   2   4  13        2.25       -0.45      2.74 o 
  -2   5  13        5.23        3.45      6.42 o 
  -1   5  13       41.22       37.43      2.81 o 
   0   5  13        0.23        0.19      2.66 o 
   1   5  13        4.18        6.73      2.73 o 
   2   5  13       83.73       83.55      4.15 o 
  -2   6  13        2.61        2.73      4.52 o 
  -1   6  13       37.05       37.44      3.74 o 
   0   6  13        0.11        1.47      2.70 o 
   1   6  13        3.06        4.01      2.56 o 
  -2   7  13        2.19       -1.30      4.10 o 
  -1   7  13       59.14       56.71      6.14 o 
   0   7  13       14.74       15.27      3.29 o 
   1   7  13       12.22        9.27      3.26 o 
  -1   8  13       14.62       16.11      5.46 o 
   0   8  13       21.23       22.58      2.92 o 
   1   8  13        0.40       -0.62      2.83 o 
  -1   9  13        3.17        0.83      5.16 o 
   0   9  13       13.22       18.62      3.09 o 
   1   9  13       10.84       12.71      3.01 o 
   0  10  13        4.57        4.54      2.81 o 
   0   0  14        9.00       21.01      9.90 o 
  -1   1  14        9.57        9.55      2.70 o 
   0   1  14       14.35       13.51      2.79 o 
  -1   2  14       34.17       44.63      4.04 o 
   0   2  14        0.00       -1.47      2.40 o 
   0   3  14        6.20        5.24      2.62 o 
   0   4  14       10.95       10.83      3.07 o 
                                                 
